# Supplementary material for: The Mechanism of Markovnikov-Selective Epoxide Hydrogenolysis Catalyzed by Ruthenium PNN and PNP Pincer Complexes
Source: Organometallics. 2023 Feb 27;42(5):347–56. doi: 10.1021/acs.organomet.2c00503 (PMC10015984; doi:10.1021/acs.organomet.2c00503)
Supplement: Supplementary file 2 — om2c00503_si_002.xyz [file om2c00503_si_002.xyz]

2
hydrogen
Solvent-corrected electronic energy = -1.17582868219
Correction to Gibbs free energy = -0.004453
 H        -0.228746583248      0.482758610000      0.000000000000
 H        -0.987345336752      0.482758610000      0.000000000000

10
propylene_oxide
Solvent-corrected electronic energy = -193.130771060
Correction to Gibbs free energy = 0.053330
 C        -0.727144554136      1.304540991245     -0.925227064777
 C         0.735685489135      1.287442890956     -0.950564088355
 O         0.016098800267      2.513827664445     -0.901636915195
 H        -1.282641923473      1.110169055195     -1.851639595018
 H        -1.262370513375      1.060049617131      0.000651207586
 H         1.251082225389      1.044301378612     -0.011098821144
 C         1.514721278406      1.011255070486     -2.203409954771
 H         2.447712135398      1.595908300910     -2.215549375276
 H         1.783416214912     -0.055085532036     -2.257204595020
 H         0.927409637477      1.271232733057     -3.096739738029

12
2-propanol
Solvent-corrected electronic energy = -194.387127981
Correction to Gibbs free energy = 0.074392
 C        -0.927621713805      0.676898151547     -0.005910784317
 C         0.594986456676      0.675098395960     -0.001500474110
 H        -1.317670395483      1.707676642293     -0.010238243423
 H        -1.322192259622      0.164730162012     -0.897167735807
 H        -1.314870418522      0.166043599808      0.890715617685
 C         1.172655859780     -0.728504032754      0.003994592389
 H         0.947414734387      1.193031569671     -0.916071219551
 H         2.272861291366     -0.693986686338      0.014123352020
 H         0.837023403757     -1.278340730122      0.898474805539
 H         0.852353131678     -1.287373847547     -0.887852940159
 O         1.102905541904      1.338115424974      1.145511965779
 H         0.750843067885      2.235707140497      1.151125663953

11
2-propoxide
Solvent-corrected electronic energy = -193.864852383
Correction to Gibbs free energy = 0.059937
 C        -2.334274880249      2.255370635354     -0.008836829934
 H        -1.999135345959      1.201754010733      0.008776384184
 H        -1.989224844349      2.747168372780      0.919676390942
 H        -3.437803383848      2.267075830871      0.006857748760
 C        -1.829108001636      3.057913185572     -1.236339127204
 H        -2.145867012647      2.410483169134     -2.129298289473
 C        -0.280022545348      2.983700397669     -1.265608247948
 H         0.120708263018      1.953338929807     -1.288120242579
 H         0.095098054904      3.519654374548     -2.154538143123
 H         0.129880585167      3.498494209679     -0.376773000722
 O        -2.295529389053      4.311343663853     -1.272333492904

12
1-propanol
Solvent-corrected electronic energy = -194.381542815
Correction to Gibbs free energy = 0.074506
 C        -0.815936462780      1.368976631353     -0.000056850742
 C         0.701098306857      1.358364273004     -0.000040200328
 H        -1.188989661263      0.823140952999     -0.889534776530
 H        -1.189009498367      0.823093802753      0.889383820136
 C         1.282394732319     -0.048811900337     -0.000069553390
 H         1.053783921462      1.916210371847     -0.884241516902
 H         1.053763997642      1.916165100222      0.884197618762
 H         2.382616506167     -0.024131793926     -0.000056661286
 H         0.962247972532     -0.615804008849      0.889261983248
 H         0.962267810865     -0.615758759060     -0.889437081154
 O        -1.264694278055      2.706844856177     -0.000026386374
 H        -2.228166657380      2.700751313818     -0.000037705440

75
RuOiPr-PNP
Solvent-corrected electronic energy = -2224.78418895
Correction to Gibbs free energy = 0.527496
 C        -0.626800640653     -2.556673119042      0.876674489990
 O         0.332475133074     -1.708824989810      0.350589260221
 Ru        0.258115289128      0.478323323860      0.410430248774
 C        -0.394709571965     -3.978238586188      0.357867610236
 C         0.290266754593      0.895567093298      2.176945959744
 P         2.570219940836      0.539740932972      0.073255012610
 P        -2.051005104158      0.622480384563      0.031901231965
 N         0.270626512911     -0.015714920753     -1.746372513035
 H         0.245265025174     -1.027038545629     -1.546926883470
 H         0.595215444929     -4.347250918634      0.677758480580
 C         1.517825772723      0.297838520776     -2.458570793279
 C        -0.945926309551      0.367600646329     -2.474053881972
 C        -2.825626789312      2.290724784008     -0.026764768551
 C        -2.246528146460      3.360805351760      0.663501562607
 C        -2.864054330447      4.612557982241      0.672878132131
 C        -4.061822031755      4.807517677085     -0.012442293835
 C        -4.649633178232      3.743080613967     -0.698594076109
 C        -4.039732056987      2.490629072066     -0.699232799821
 C        -3.301531133735     -0.281391400067      1.021244699061
 C        -3.258329681551     -0.123292315234      2.412466730285
 C        -4.182272369714     -0.775597161496      3.226113737318
 C        -5.157160199920     -1.596229452133      2.657289374175
 C        -5.209414410950     -1.753275584361      1.272488748143
 C        -4.288619329705     -1.096741780647      0.455403716698
 H        -1.304497538864      3.215437041217      1.196387627888
 H        -2.401856995870      5.439392655358      1.217424309604
 H        -4.541974525845      5.789161177007     -0.010131645755
 H        -5.591756958761      3.887584876185     -1.232868154069
 H        -4.524924868246      1.663481825460     -1.224270870969
 H        -2.491667884717      0.510396631850      2.866894403690
 H        -4.135732711271     -0.647539788096      4.310143571033
 H        -5.877861010666     -2.113990700345      3.294834357030
 H        -5.972410379944     -2.392514346389      0.821715964820
 H        -4.345899461408     -1.234048333361     -0.626572419972
 C         3.719168851966     -0.455268787941      1.091418711412
 C         5.060307643628     -0.105359016998      1.288527869460
 C         5.882397676933     -0.911663122226      2.075846121090
 C         5.371542630315     -2.067721080394      2.667614888550
 C         4.035555225121     -2.420039194691      2.469767658445
 C         3.207708464556     -1.616135827453      1.687257639991
 C         3.337956876785      2.200742586575      0.049530291712
 C         4.014532743531      2.723721626201     -1.056605960554
 C         4.563163945666      4.007408574087     -1.004992785968
 C         4.447995553002      4.773767226609      0.152422150177
 C         3.774747121474      4.257051284935      1.261931023286
 C         3.217102916987      2.982980133449      1.207997255757
 H         5.468601545312      0.801052016034      0.833986340554
 H         6.927821273693     -0.633099752627      2.229486874703
 H         6.017900491772     -2.695151122756      3.286520544202
 H         3.632823613802     -3.325139670184      2.931599396102
 H         2.158927884948     -1.878768813488      1.502963267927
 H         4.122780834596      2.140902921718     -1.973307576009
 H         5.085146806789      4.406279960950     -1.878098360175
 H         4.879770869088      5.776758434855      0.191545143078
 H         3.677518635397      4.853486962511      2.172166261815
 H         2.678886976543      2.593164144636      2.076721101328
 H         0.294704689603      2.049022802254      0.063693422880
 C        -2.178044415668     -0.051064289048     -1.682469729217
 O         0.329080644786      1.192956609837      3.303063406120
 H         1.533155417884     -0.197886471887     -3.444732088778
 H         1.551309611387      1.384921408460     -2.633016078266
 C         2.713447877385     -0.154575238460     -1.629771901494
 H         2.684782024712     -1.248416417656     -1.497115518458
 H         3.668768599674      0.086872017381     -2.116942106217
 H        -0.965834640863     -0.104895305815     -3.471434358670
 H        -0.930076968470      1.458824684861     -2.624252509076
 H        -3.099605957899      0.250790299380     -2.199473291920
 H        -2.194846610623     -1.149159434900     -1.583726768554
 H        -1.158931512671     -4.683304948410      0.725220594056
 H        -0.419152982005     -3.992132047372     -0.744133620625
 H        -1.650842609489     -2.265524808400      0.543471719431
 C        -0.649345498968     -2.542916977624      2.407201571751
 H        -0.795573456882     -1.518881926692      2.783053651423
 H        -1.461368566866     -3.170207077391      2.812011614238
 H         0.307204510392     -2.916730270137      2.812503606730

75
a-TS-PNP
Solvent-corrected electronic energy = -2224.76630072
Correction to Gibbs free energy = 0.519768
Imaginary vibrational frequency = 1002.0727
 C         0.844279280086     -2.995775218000      0.915527169546
 O        -0.161191112542     -2.012556090937      0.997238026418
 Ru       -0.091652250141      0.074072480264      0.031579503206
 C         0.615848275079     -4.055636934940      1.985389364026
 C        -0.086008334262     -0.038765863850     -1.794717425413
 P        -2.402797462256      0.096596393627      0.322330352715
 P         2.207178384975      0.339066611003      0.404006888239
 N        -0.124773889784      0.093045327166      2.198540315309
 H        -0.069570295232     -1.234651969868      1.832923485693
 H        -0.359159899793     -4.548765195519      1.837480363289
 C        -1.374121070951      0.498105488266      2.832269428112
 C         1.030204827877      0.686446855782      2.855670350717
 C         3.002052506625      1.947316888380     -0.001215842333
 C         2.386269165919      2.844415229329     -0.879377485400
 C         3.013909478571      4.044955387182     -1.217470288266
 C         4.259737929515      4.359541867238     -0.678616040259
 C         4.884712015387      3.465589660666      0.193667444382
 C         4.262777564139      2.264657959875      0.525576538014
 C         3.433959116390     -0.838366310184     -0.285963582622
 C         3.354339480537     -1.139669573363     -1.651847529470
 C         4.259427534124     -2.023946297018     -2.235428453820
 C         5.251982400367     -2.622058764522     -1.458203369704
 C         5.340208377085     -2.324608943273     -0.098586081543
 C         4.438883194014     -1.434243730598      0.485812564700
 H         1.408065888134      2.603661385406     -1.300781148295
 H         2.522154298924      4.737269716695     -1.905001692213
 H         4.748915052405      5.301144485645     -0.939958760196
 H         5.864470071857      3.703725588495      0.614721035861
 H         4.772930545974      1.566769570118      1.195586839490
 H         2.574397080926     -0.684324076657     -2.267573802680
 H         4.184023109700     -2.251747395773     -3.301330612383
 H         5.957641407528     -3.321406398991     -1.913071489724
 H         6.116601014314     -2.788126985766      0.514848072529
 H         4.525860568273     -1.214915021386      1.552241123097
 C        -3.476814498612     -1.181309884360     -0.427569213427
 C        -4.860831313242     -1.177538780885     -0.204467534496
 C        -5.662897437413     -2.172660434708     -0.758280718592
 C        -5.090207415456     -3.177380377579     -1.541711556333
 C        -3.715117928434     -3.183723463915     -1.770181426336
 C        -2.909325565946     -2.188484910699     -1.214838206520
 C        -3.261319519634      1.656654533642     -0.098827019643
 C        -3.840377904611      2.498346210083      0.855359539405
 C        -4.445433931383      3.694750069088      0.462385356411
 C        -4.479971006925      4.055240055556     -0.882727649551
 C        -3.901370894742      3.218742507018     -1.840637319621
 C        -3.290313476911      2.030622793424     -1.450652593476
 H        -5.318057977818     -0.389737690373      0.401305998374
 H        -6.740938517484     -2.163646905179     -0.580345617324
 H        -5.721128625214     -3.955898053706     -1.977688886210
 H        -3.263799359974     -3.965473059650     -2.385786631936
 H        -1.832092043273     -2.193818050561     -1.396042630127
 H        -3.824142036588      2.234973814607      1.914903935797
 H        -4.892805364590      4.346286195196      1.216919837170
 H        -4.955558421256      4.990554207160     -1.187663333731
 H        -3.922199764331      3.497209761375     -2.896968157086
 H        -2.828054735104      1.386727025481     -2.205214506918
 H        -0.172789939440      1.647145093824     -0.134705691386
 C         2.324672232199      0.169394974210      2.239502168192
 O        -0.101770960121     -0.065650641985     -2.959046690191
 H        -1.380456388872      0.210260565253      3.902171408098
 H        -1.487336840044      1.601035494833      2.807974457925
 C        -2.566315250112     -0.154935866220      2.139549847253
 H        -2.531966638598     -1.246951374916      2.280823351559
 H        -3.529707797148      0.196757764696      2.536101036006
 H         1.033639009071      0.446172437063      3.937251886142
 H         0.999578334362      1.793088158081      2.785721564572
 H         3.206730695300      0.677645740673      2.654502266048
 H         2.424034555868     -0.906489984462      2.453849426553
 H         1.401936520311     -4.826860942261      1.957746114936
 H         0.620865709204     -3.599161421722      2.987990310545
 H         1.834556193343     -2.535989775937      1.100617051861
 C         0.865654993112     -3.582535715888     -0.486789817572
 H         0.994415492613     -2.782922698640     -1.232533178976
 H         1.693017601466     -4.299969802569     -0.605092889392
 H        -0.080507987338     -4.106268199541     -0.702720879023

75
b-PNP
Solvent-corrected electronic energy = -2224.76921758
Correction to Gibbs free energy = 0.523663
 C         4.481059929824     -1.332171029853      0.522455292497
 C         3.462575433297     -0.755299754386     -0.246081755626
 C         3.390084735792     -1.050391051857     -1.613797670195
 C         4.315151092245     -1.910575766738     -2.202070338005
 C         5.321077728738     -2.490333058774     -1.427929252136
 C         5.402715358573     -2.198338735949     -0.066716400404
 P         2.206872694722      0.384550075853      0.455663964747
 C         2.332562567979      0.208819826929      2.286003923640
 C         1.027068989126      0.712348575979      2.890428348887
 N        -0.111816426573      0.090820933844      2.240507271505
 C        -1.352511063182      0.504118572168      2.874961114222
 C        -2.549708781168     -0.169483473909      2.211700288963
 P        -2.392895971048      0.056043937075      0.392402926489
 C        -3.454275236819     -1.243395195538     -0.340803138993
 C        -2.895840910631     -2.198096695799     -1.196532563565
 C        -3.693559111097     -3.205713486595     -1.741685462568
 C        -5.051874187281     -3.264010179681     -1.434528771941
 C        -5.616387484950     -2.310870213327     -0.583363626382
 C        -4.822412095797     -1.303591949274     -0.040301636008
 Ru       -0.084166036284      0.069136455313      0.093351808426
 C        -0.077948044386      0.000121091440     -1.739497402710
 O        -0.090304153731      0.012100162160     -2.904895385828
 C        -3.276610752578      1.595458180820     -0.056242574695
 C        -3.305184145559      1.946349712581     -1.414317059685
 C        -3.938375802301      3.114623233501     -1.828179894889
 C        -4.540354456737      3.954720494167     -0.888062724251
 C        -4.506410102820      3.617599094064      0.463132465784
 C        -3.878890025606      2.440922758958      0.880034211922
 C         2.954001910672      2.014940836996      0.047294141151
 C         4.202064649671      2.375183658642      0.576343884754
 C         4.788870625363      3.591514359929      0.235986142480
 C         4.141194910620      4.458306596848     -0.647015174874
 C         2.907262223526      4.101826642333     -1.187303365984
 C         2.314751555437      2.886087503027     -0.840564334942
 O        -0.101754654099     -2.130103513240      0.914430637961
 C         0.952847107207     -3.075337468740      0.791752801140
 C         0.772563257847     -4.183003881100      1.817281000599
 H        -0.194874847509      1.636930898521     -0.029451271073
 H         1.034998249108      0.486435837803      3.976860783123
 H        -1.351115111794      0.240532766912      3.952916329923
 H        -3.513549724292      0.181131763375      2.608656997489
 H        -2.503956778182     -1.259040624870      2.371770832278
 H         2.434927024931     -0.869034291415      2.491366233263
 H        -2.825178672747      1.299646038346     -2.155197266126
 H        -3.958431289864      3.374497497308     -2.889283227164
 H        -5.033640050598      4.874460095253     -1.211692371166
 H        -4.971829803143      4.272328473175      1.203867350321
 H        -3.863636791899      2.196183627482      1.944067570795
 H         3.211680351794      0.720353883485      2.704047493339
 H        -1.488367442944      1.608620095461      2.837537350903
 H         0.994547709290      1.823315351904      2.817145079131
 H        -1.831531365919     -2.153260361706     -1.438873297882
 H        -3.249005263686     -3.946795658876     -2.410279271091
 H        -5.676294219481     -4.052851973366     -1.861225684540
 H        -6.681706650504     -2.352201487414     -0.343960366565
 H        -5.273233914184     -0.556071346914      0.619045151991
 H         4.730104416611      1.699292079694      1.254892175146
 H         5.759183405251      3.862992662281      0.658760992856
 H         4.603120096460      5.411613525787     -0.915449341449
 H         2.397580262558      4.772865675419     -1.882851568139
 H         1.345730233598      2.612933146690     -1.263405220758
 H         2.599666473166     -0.609219410874     -2.226618757463
 H         4.245155551423     -2.134308012054     -3.269213570705
 H         6.042464328795     -3.170957021344     -1.886534332728
 H         6.189709803552     -2.647198731363      0.544148150036
 H         4.562394650447     -1.116720073045      1.590144832906
 H        -0.024983169817     -1.570477110225      1.751953263812
 H         1.914598585057     -2.568749735403      0.988461727925
 H         1.590766136594     -4.916535270485      1.748171957737
 H         0.771133598801     -3.770181632564      2.838444766994
 H        -0.181828007594     -4.709690519044      1.655255286518
 C         0.963662762878     -3.584432044154     -0.636574950468
 H         1.053148622612     -2.744942467933     -1.342499120594
 H         1.812823543087     -4.265215041267     -0.800158400456
 H         0.032738970150     -4.130189852446     -0.861685999604

75
c-PNP
Solvent-corrected electronic energy = -2224.76843893
Correction to Gibbs free energy = 0.522731
 C         4.191845154096      2.056318406006     -0.479856026759
 C         3.210756956820      1.301382707114      0.176047440855
 C         3.003905337020      1.495567548996      1.547418033990
 C         3.763928996519      2.428509949303      2.251550335332
 C         4.735799470455      3.180371077537      1.590770122046
 C         4.949173668683      2.991525425572      0.225168327469
 P         2.163329409903      0.086442441247     -0.717790985327
 C         2.135906728938      0.694400957955     -2.457933642451
 C         0.890924945116      0.137798678391     -3.133974601542
 N        -0.285142712994      0.332196448380     -2.300563654204
 C        -1.479177984874     -0.118054147336     -3.001829788977
 C        -2.736193606614      0.188698491710     -2.197948086498
 P        -2.443940586244     -0.361217236119     -0.461457648999
 C        -3.571890204660      0.649476095124      0.574378263377
 C        -3.574932114948      2.042549323335      0.410659661295
 C        -4.363895796707      2.846433784495      1.231164187540
 C        -5.150048977457      2.272237294065      2.231076961815
 C        -5.140285904603      0.889346396389      2.408830680378
 C        -4.355731313521      0.080510032056      1.585985416805
 Ru       -0.127758536434     -0.096132118662     -0.242812450869
 C        -0.064236012254     -0.352939980838      1.573753554830
 O        -0.052776940773     -0.563269761952      2.720238985333
 C        -3.148801572241     -2.048253880188     -0.337395256741
 C        -2.451012981851     -3.055363588121      0.338111104990
 C        -2.998615517655     -4.333146885967      0.462677644596
 C        -4.246814795618     -4.615559444347     -0.088975807262
 C        -4.952873405935     -3.614782687676     -0.759548525929
 C        -4.409665757608     -2.337928097022     -0.879710757877
 C         3.198321669467     -1.429423944745     -0.703179822730
 C         4.415589961600     -1.480742911052     -1.397035397968
 C         5.205872330421     -2.626934425854     -1.349981375028
 C         4.793538939816     -3.731533794144     -0.602038649913
 C         3.589916971206     -3.684255912219      0.099186936101
 C         2.794295097385     -2.538729123955      0.047924146716
 O        -0.770128017315      2.961876610909     -1.471291209800
 C         0.203795877626      3.265649373018     -0.492955012129
 C         1.148565631985      4.347670765463     -1.000205275036
 H        -0.002481463038     -1.635261012809     -0.397246246047
 H         0.766077509332      0.645831836345     -4.112014485313
 H        -1.563000234589      0.380617204693     -3.988913880842
 H        -3.632691993463     -0.275899802047     -2.632811190019
 H        -2.907151812288      1.274915469641     -2.166926990480
 H         2.061165678265      1.791476645483     -2.394299658826
 H        -1.471114603828     -2.840154121999      0.769503114983
 H        -2.443129920017     -5.110698929298      0.992275097507
 H        -4.673587217483     -5.617171816815      0.004708708879
 H        -5.934008657494     -3.829407226463     -1.189771878592
 H        -4.982428941483     -1.561074951439     -1.393112802024
 H         3.053450393277      0.448980887473     -3.011861205370
 H        -1.439807798682     -1.208480707444     -3.219684032854
 H         1.051533798295     -0.937071790590     -3.373497187592
 H        -2.936530242478      2.508889096305     -0.345046517714
 H        -4.357657828585      3.930224124659      1.091523073989
 H        -5.766553675119      2.903792395521      2.875313473113
 H        -5.748214882940      0.432368500648      3.193418128299
 H        -4.359852473568     -1.001346142153      1.738882406031
 H         4.757908100857     -0.619995225413     -1.977509589232
 H         6.150121368578     -2.657311139865     -1.898924400208
 H         5.414516287526     -4.629986998717     -0.565762659147
 H         3.263730126532     -4.544168324902      0.688998148165
 H         1.849584211728     -2.506826239055      0.595705224455
 H         2.235565782495      0.921678699170      2.070820750865
 H         3.590435264076      2.572557748660      3.320594771081
 H         5.326768048221      3.916753947432      2.140752052076
 H         5.708119670042      3.578360501058     -0.297785692705
 H         4.368022955731      1.926172877478     -1.550230784732
 H        -0.563709163154      2.061367821323     -1.847344448719
 H         0.807509721829      2.360783810578     -0.295478607645
 H         1.945844476315      4.557662220623     -0.269263886606
 H         1.621829527773      4.036541860327     -1.944912530474
 H         0.596605745777      5.283754680606     -1.189412524737
 C        -0.451983844877      3.645537257369      0.827265693671
 H        -1.026557806601      2.799853642384      1.235616852092
 H         0.309401011726      3.928371748166      1.571363242293
 H        -1.137844525434      4.499154586201      0.695494634952

77
d-PNP
Solvent-corrected electronic energy = -2225.95372707
Correction to Gibbs free energy = 0.538519
 C         4.245233994868      0.006518403367     -1.819693743050
 C         3.278900776866      0.615717183832     -1.009466426822
 C         3.094036975753      2.002442082020     -1.092556337616
 C         3.863184572966      2.766546120148     -1.967890539051
 C         4.820761849785      2.152080995790     -2.776098143692
 C         5.009659055172      0.772778080227     -2.700497137153
 P         2.239069012994     -0.331966537688      0.165797828025
 C         2.360929140482     -2.090044995344     -0.361036313131
 C         1.101759489689     -2.799870489499      0.114154816262
 N        -0.095577225472     -2.084270134886     -0.291374371987
 C        -1.263607381254     -2.789066018544      0.212907530449
 C        -2.548772429543     -2.086454964910     -0.201957028746
 P        -2.389151239344     -0.312784978713      0.277374608067
 C        -3.425943509077      0.618063933516     -0.918494939729
 C        -3.216177898915      0.401359972656     -2.289571620814
 C        -3.931824473264      1.132415209941     -3.234616547904
 C        -4.854956571943      2.096912309349     -2.825335922329
 C        -5.055718255513      2.327616561490     -1.465846096365
 C        -4.345245299429      1.592479784105     -0.514811672832
 Ru       -0.074895187614      0.030579144967      0.187175183763
 C        -0.092079514588      1.789464336270      0.749605792426
 O        -0.114961234933      2.872017572073      1.164537775313
 C        -3.275336073305     -0.139400509311      1.868863355650
 C        -2.673752423503      0.505700425557      2.953898198339
 C        -3.361607483349      0.648008560883      4.160248512249
 C        -4.653934834911      0.144035067025      4.291879323158
 C        -5.262670784682     -0.500596868141      3.212821961468
 C        -4.578902986731     -0.639807546488      2.007994669526
 C         3.191685538875     -0.192671554533      1.728340633506
 C         4.511432248616     -0.663244239640      1.791662948738
 C         5.247836298545     -0.539942285388      2.966975919933
 C         4.676851318751      0.063045416933      4.090041291369
 C         3.369006501292      0.540182480011      4.031876397440
 C         2.627508216443      0.411655108473      2.855869190991
 O        -0.593645430288     -1.903729038427     -2.915512795687
 C         0.564719813078     -1.512817933103     -3.612450295847
 C         1.353495563332     -2.732749261424     -4.080073147285
 H        -0.501506041798      0.306574273296     -1.561613928920
 H        -0.040602632590     -0.451379731340      1.715100292334
 H         1.102465372722     -3.830053203429     -0.298862036601
 H        -1.290328067945     -3.827659703493     -0.177151123525
 H        -3.441506756491     -2.546274646622      0.245757582827
 H        -2.663511912212     -2.124472934032     -1.295296897728
 H         2.395662508376     -2.090618687952     -1.460271155298
 H        -1.659007912519      0.896782829857      2.860279623575
 H        -2.880667144704      1.154052675224      5.000555653251
 H        -5.191027240812      0.252885889288      5.237267067513
 H        -6.276637199789     -0.895592789672      3.310141243098
 H        -5.071197391526     -1.135631917467      1.166896145259
 H         3.277476988036     -2.571832895822      0.009174613340
 H        -1.242113615805     -2.884058081646      1.322782071691
 H         1.152395058441     -2.920647732303      1.220813561762
 H        -2.478110919184     -0.334604201544     -2.627774176653
 H        -3.762804539453      0.949840484736     -4.298681960972
 H        -5.413878355739      2.671406097955     -3.567996604620
 H        -5.770985451670      3.085383096196     -1.137105121477
 H        -4.514465258882      1.787891105185      0.546621806274
 H         4.973309300927     -1.127021506096      0.915459397964
 H         6.273795985855     -0.913604977438      3.006441255626
 H         5.255881719966      0.161748420499      5.011485636633
 H         2.918229187587      1.015333137777      4.906367355484
 H         1.601492158838      0.783108543089      2.817173613321
 H         2.339322866187      2.491888860590     -0.471339245874
 H         3.708805730804      3.846701082579     -2.023237991198
 H         5.419219852181      2.749902355231     -3.467744222200
 H         5.757286792324      0.285649060537     -3.331030421358
 H         4.410596196328     -1.072149655011     -1.774039751422
 H         0.299534777965      0.518137667629     -1.527939983165
 H        -0.351445195934     -2.028396663696     -1.935717041289
 H         1.223642668114     -0.924708648107     -2.940190750668
 H         2.290797153291     -2.441851482874     -4.581186910613
 H         1.609792084919     -3.377653414165     -3.224121701825
 H         0.753003799760     -3.331605283484     -4.784875780869
 C         0.164338637741     -0.611198119987     -4.770099928885
 H        -0.347645084866      0.291532755117     -4.400904051695
 H         1.042734536932     -0.293018626479     -5.352936689173
 H        -0.525317399386     -1.142165135710     -5.447375351425

77
e-TS-PNP
Solvent-corrected electronic energy = -2225.94999292
Correction to Gibbs free energy = 0.535251
Imaginary vibrational frequency = 873.7262
 C         4.268276330474      0.103771276070     -1.895330289573
 C         3.290772789356      0.671550754580     -1.068588778285
 C         3.102482006052      2.060124885983     -1.086793980117
 C         3.880231228697      2.867283486068     -1.914536360783
 C         4.849827426943      2.294568032592     -2.738753797646
 C         5.041495852977      0.913600187256     -2.727877199312
 P         2.249255730767     -0.331852636119      0.055718915948
 C         2.373826660460     -2.061783897434     -0.563608480922
 C         1.147081969682     -2.826450909836     -0.091706088784
 N        -0.088102697205     -2.114532103736     -0.420515116682
 C        -1.241424434616     -2.831947729501      0.129253317809
 C        -2.537966454894     -2.136377572954     -0.256769610021
 P        -2.387436204873     -0.346926169051      0.175791865440
 C        -3.414454229135      0.537415063485     -1.060465414187
 C        -3.196798502197      0.261195622858     -2.419820409114
 C        -3.904204948069      0.958514159565     -3.396435598260
 C        -4.824141718710      1.943858698239     -3.031742032584
 C        -5.031039919001      2.231733286286     -1.683925764258
 C        -4.329393776868      1.532560328677     -0.699934818994
 Ru       -0.069674059762      0.009064899455      0.088434336691
 C        -0.097417185807      1.756808855531      0.676528501931
 O        -0.125407958733      2.834733966571      1.097826388831
 C        -3.287327889100     -0.138027495666      1.754283182370
 C        -2.687565605324      0.504277965839      2.841780499809
 C        -3.386937118208      0.665035462646      4.039276578894
 C        -4.688531452965      0.182626719133      4.158987363373
 C        -5.295121859122     -0.459858262173      3.077295763844
 C        -4.599938785799     -0.618029910123      1.881585317086
 C         3.197428637725     -0.275542957279      1.624745308459
 C         4.519776671096     -0.741611869729      1.662192014375
 C         5.253954950105     -0.681375285187      2.843726567683
 C         4.678244031107     -0.146471218704      3.998483884004
 C         3.368117255063      0.326786719471      3.965855508187
 C         2.628506884783      0.261481869484      2.783498646494
 O        -0.654558902734     -1.950767191064     -2.843567581897
 C         0.405464213079     -1.627142932319     -3.670184471862
 C         1.144695023610     -2.881643712787     -4.149121017165
 H        -0.454325983775      0.178703445881     -1.697027035876
 H        -0.033647922454     -0.476811427098      1.613209015515
 H         1.145894380278     -3.830169889736     -0.558312057457
 H        -1.262456134991     -3.868587032620     -0.257879165854
 H        -3.409622943602     -2.593835006723      0.232233895076
 H        -2.684723025891     -2.202497886366     -1.344094784482
 H         2.380127076112     -2.002380979345     -1.662184286319
 H        -1.665573053438      0.878175496263      2.758461781708
 H        -2.907615720772      1.168616110333      4.881956227563
 H        -5.234624237745      0.306312476713      5.097342162690
 H        -6.316080402227     -0.838539826064      3.165643007941
 H        -5.088772493760     -1.113310651654      1.038038165376
 H         3.305239756000     -2.551627289218     -0.244746617864
 H        -1.159989590821     -2.903827169424      1.230120716504
 H         1.209299956777     -2.986940776378      1.001472729674
 H        -2.456120023924     -0.492042836866     -2.719296090197
 H        -3.730947750019      0.732581325479     -4.451602719852
 H        -5.376197550008      2.490446527570     -3.800233155401
 H        -5.743821080670      3.006230759907     -1.390641081698
 H        -4.502143466974      1.771566053405      0.352087181192
 H         4.985485508262     -1.151014698320      0.761176487495
 H         6.281955794100     -1.050854535411      2.863445033810
 H         5.255825496447     -0.097572616744      4.924792661108
 H         2.914064465190      0.749286370592      4.865303436341
 H         1.600620603995      0.629478894507      2.763746679109
 H         2.339937436151      2.517901643822     -0.451343087378
 H         3.723346620606      3.948457059321     -1.919771625258
 H         5.455586705513      2.926428696564     -3.392746989831
 H         5.798291402878      0.459458986487     -3.371903927184
 H         4.436388295772     -0.975353797216     -1.899549083265
 H         0.260241514609      0.586776445320     -1.617355034371
 H        -0.288454251205     -2.074809091072     -1.631315628270
 H         1.162186401376     -1.003497000539     -3.128185803844
 H         2.016964012465     -2.642120921222     -4.780518423818
 H         1.500047833921     -3.469269939357     -3.286223644356
 H         0.461112141168     -3.524858479466     -4.729580096568
 C        -0.069537934946     -0.784003054775     -4.854560845176
 H        -0.533232174042      0.151221991924     -4.500239108757
 H         0.755951195314     -0.517960687057     -5.535548543521
 H        -0.829571464524     -1.338743267546     -5.431542415287

77
f-PNP
Solvent-corrected electronic energy = -2225.98724476
Correction to Gibbs free energy = 0.539891
 C         3.214099525616      2.415018786916     -0.027670065069
 C         3.466111881456      1.200590557653      0.628156269049
 C         4.393190152972      1.178291782732      1.676751618728
 C         5.065699376728      2.342763299394      2.052231598270
 C         4.823072040693      3.540435342265      1.383096577912
 C         3.894302341801      3.572910114001      0.341151772268
 P         2.490189039916     -0.287086917734      0.162543732576
 C         2.695791502749     -0.432371198800     -1.672793091968
 C         1.549302813970     -1.263634096157     -2.226787385500
 N         0.261558290669     -0.679795617148     -1.817189394584
 C        -0.895066775342     -1.463849018381     -2.279597550308
 C        -2.187797656022     -0.800654233851     -1.828932243917
 P        -2.106537671261     -0.416811705261     -0.018499895215
 C        -3.236910223566      1.015587472655      0.162912190732
 C        -2.800172983230      2.181764140770      0.796711687014
 C        -3.646258705936      3.287968850665      0.897309252040
 C        -4.931173252388      3.235151879098      0.360320909145
 C        -5.376715391676      2.069671922343     -0.268392374980
 C        -4.536475555984      0.963054807794     -0.361778854305
 Ru        0.172827728690     -0.265411519452      0.382815047425
 C         0.077647694994      0.009337610276      2.178228671571
 O         0.009807374122      0.179550189293      3.327457003965
 C        -3.028624141574     -1.741640629932      0.849883272416
 C         3.479845648120     -1.663788932955      0.863900031947
 C         4.775091223784     -1.939510890943      0.401203854172
 C         5.519363450317     -2.974229876290      0.962887047524
 C         4.982418289041     -3.739327449155      2.000430489697
 C         3.700153566251     -3.465494478334      2.472747061113
 C         2.950808210902     -2.434110861155      1.904345895837
 C        -3.230380820102     -3.006348706102      0.287055338855
 C        -3.867618976607     -4.008903399862      1.019725250237
 C        -4.302971509497     -3.759465124150      2.320478996308
 C        -4.096651365031     -2.501992166127      2.890600530791
 C        -3.461304390192     -1.499524372161      2.160924022794
 H         0.218686255819      1.401621853346      0.087903904394
 H         0.151977558443     -1.938791379893      0.529521960692
 H         1.614998259820     -1.313214886084     -3.327630738062
 H         0.196660025265      0.248607456270     -2.254777519222
 H        -0.882982201805     -1.551971584913     -3.380132363687
 H        -3.065703611726     -1.409000339938     -2.089323984949
 H        -2.304630418395      0.170366850550     -2.336377911045
 H         2.655697899930      0.584818523843     -2.092849361950
 H        -3.301013096526     -0.518876157083      2.618934010777
 H        -4.431861042556     -2.300005255617      3.910788164100
 H        -4.801613605613     -4.545759628219      2.892355576771
 H        -4.022797395910     -4.991827317211      0.568235476850
 H        -2.887355197593     -3.226358619149     -0.726743717202
 H         3.669342801466     -0.862519772092     -1.946937226323
 H        -0.807656410510     -2.477655281470     -1.860801949087
 H         1.596299317123     -2.294990731444     -1.842898324095
 H        -1.786847483323      2.227877751222      1.202769569183
 H        -3.294780847099      4.195683697212      1.393512161263
 H        -5.591284737866      4.103032865625      0.432611572052
 H        -6.384874836815      2.023677807864     -0.687170960610
 H        -4.895798768321      0.052612470709     -0.850134862358
 H         5.217697554256     -1.337183597147     -0.396774995780
 H         6.525668019507     -3.182273480064      0.591536919315
 H         5.567640523957     -4.549936985975      2.441651979889
 H         3.275864761270     -4.058275377415      3.286556684290
 H         1.942817008908     -2.227519477899      2.270757757188
 H         4.597951786834      0.249439969123      2.213657339744
 H         5.784737460671      2.308446569783      2.874280259541
 H         5.352477823226      4.450538279724      1.675350526123
 H         3.691031517439      4.508839826549     -0.184834413138
 H         2.470365046012      2.469582754425     -0.826503467866
 O         0.225201460993      2.244278843175     -2.312529716520
 C        -1.022511513813      2.912467693077     -2.451729269265
 H         0.309735712754      1.994461300460     -1.367949651730
 C        -1.316316282945      3.034072604214     -3.934756253057
 H        -1.814649576212      2.295930483049     -1.985332751578
 H        -2.282584133244      3.533002214576     -4.101799095401
 H        -0.530888223327      3.622631324115     -4.436413316493
 H        -1.355789354762      2.040135612251     -4.407005443134
 C        -0.989269748772      4.257216138434     -1.740337609851
 H        -1.963714418981      4.765247527442     -1.811276178825
 H        -0.752255665030      4.124410164494     -0.672852089830
 H        -0.220694686931      4.910519978176     -2.185092567654

65
RuH-PNP
Solvent-corrected electronic energy = -2031.58465345
Correction to Gibbs free energy = 0.442771
 C         3.075112588878      2.456999757754     -0.139728001804
 C         3.326050604824      1.266097735069      0.557044540867
 C         4.259705132477      1.277393986367      1.600194093140
 C         4.941826685464      2.450791634297      1.926834773637
 C         4.702076191403      3.623944077452      1.214446210065
 C         3.765335940587      3.623832974825      0.179216401591
 P         2.340353548235     -0.232577372200      0.151617549970
 C         2.529161750587     -0.450166374789     -1.680341181805
 C         1.373405449779     -1.294373323843     -2.194381512216
 N         0.089893871588     -0.692295665888     -1.793352893602
 C        -1.077001611518     -1.479502113253     -2.230182418639
 C        -2.360803222564     -0.816808913760     -1.752623340481
 P        -2.255586729030     -0.487901925586      0.064474487936
 C        -3.486186967578      0.844736396784      0.337057183197
 C        -3.081345191555      2.085063967159      0.837306891445
 C        -4.015775741232      3.104582083195      1.032030950363
 C        -5.357756220482      2.890342884321      0.723905836476
 C        -5.769404246226      1.652076499217      0.224379028225
 C        -4.839847895296      0.632581888754      0.035917390506
 Ru        0.026315443875     -0.224826789177      0.396368195288
 C        -0.035039537132      0.136822635596      2.176916279248
 O        -0.075856415676      0.369138819889      3.317346960120
 C        -3.057142672419     -1.902523756803      0.912534264302
 C         3.344517859263     -1.586820253249      0.879842076462
 C         4.645267712132     -1.847534783218      0.423178972118
 C         5.403235079491     -2.866799411566      0.994387368674
 C         4.874301828182     -3.632349314722      2.035813185457
 C         3.586894376458     -3.373515719200      2.502111488979
 C         2.824078881326     -2.357239523185      1.924053828496
 C        -3.355260163984     -3.109434284406      0.272862503277
 C        -3.907361989841     -4.170519866529      0.993932285679
 C        -4.165102710718     -4.035301259656      2.356663658727
 C        -3.865138879820     -2.833696151594      3.002250608191
 C        -3.311544461020     -1.775909432520      2.285819217422
 H         0.006356316397      1.413391870546     -0.028516453207
 H         0.056888602089     -1.895888442908      0.589296977197
 H         1.428881589598     -1.385095072304     -3.292979586654
 H         0.028468230622      0.219592995405     -2.251495726785
 H        -1.085778769194     -1.574908873953     -3.329762454232
 H        -3.247876027000     -1.405474401287     -2.027496685032
 H        -2.469128897657      0.172993339088     -2.225837305706
 H         2.495327716626      0.549145007003     -2.141835466763
 H        -3.073787050093     -0.840975247402      2.802429002447
 H        -4.061767166265     -2.720663717805      4.071144125908
 H        -4.598210865195     -4.866361919035      2.918532725845
 H        -4.136806843354     -5.108663366492      0.482734450346
 H        -3.156602079486     -3.240709703991     -0.793209352689
 H         3.496285574235     -0.900833848872     -1.944207746787
 H        -0.976649204888     -2.489940742591     -1.805764951070
 H         1.415991131474     -2.310251570159     -1.771774398763
 H        -2.027726859253      2.253166069892      1.073688408469
 H        -3.690239665336      4.069805707103      1.427280716217
 H        -6.088615537482      3.688578714264      0.875224457911
 H        -6.821362131914      1.480042776732     -0.016030322292
 H        -5.172255969903     -0.337538434581     -0.344839874610
 H         5.081036495292     -1.244119160116     -0.377891514585
 H         6.413547944639     -3.062798550918      0.627329015036
 H         5.469807708313     -4.431337903072      2.484405978694
 H         3.168492144271     -3.966691628594      3.318703800309
 H         1.811676093368     -2.163931776139      2.285160296770
 H         4.462512508380      0.367842719364      2.169842721213
 H         5.666352421360      2.443068229846      2.744743000916
 H         5.239946095695      4.540679553165      1.467954630138
 H         3.564790107347      4.540926952702     -0.379936278859
 H         2.326349598857      2.481150319574     -0.935882670693

75
g-PNP
Solvent-corrected electronic energy = -2224.72683066
Correction to Gibbs free energy = 0.520840
 C        -4.023914243261      1.704063940172      1.029977734535
 C        -3.193468232239      1.013251482137      0.140580177602
 C        -3.052572953642      1.490722314791     -1.170100910386
 C        -3.731012914316      2.634319898143     -1.583736208678
 C        -4.549985207078      3.324577473059     -0.687991249231
 C        -4.693782569146      2.857912454564      0.617383405206
 P        -2.258063719324     -0.499953585170      0.591261356780
 C        -2.362930680059     -0.633465110736      2.436897735457
 C        -1.150565900032     -1.402767510278      2.946034533484
 N         0.074226366852     -0.761278198542      2.440698389618
 C         1.325876020348     -1.382723633177      2.903866684575
 C         2.507199853317     -0.593154755567      2.353975622768
 P         2.336508708968     -0.465785962686      0.513742540071
 C         3.216423269936      1.064269788881      0.012457117604
 C         3.140896881743      1.423877701197     -1.341140804582
 C         3.739307180561      2.594923936051     -1.797362755452
 C         4.415503446348      3.428960309954     -0.904366653247
 C         4.500378452402      3.075862840483      0.440745787520
 C         3.908257206241      1.896245944663      0.898477267031
 Ru        0.034864143056     -0.542759137365      0.220111122521
 C         0.010318910228     -0.385290402714     -1.587901054301
 O        -0.003549089206     -0.295449327196     -2.751196948925
 C         3.450570084878     -1.762183070314     -0.161776561107
 C        -3.369552063558     -1.817714987207     -0.049433565773
 C        -4.722659010143     -1.853658158828      0.318786506569
 C        -5.562073555053     -2.846672109593     -0.179330430572
 C        -5.061027770605     -3.809757372553     -1.058821562636
 C        -3.720150652476     -3.774786018101     -1.435888316025
 C        -2.876295237124     -2.782799927878     -0.931632489686
 C         4.820115870136     -1.750787270922      0.141955509012
 C         5.664914768299     -2.726837955950     -0.379648766492
 C         5.151949684400     -3.719924047644     -1.218174161985
 C         3.794211920472     -3.731996560824     -1.530824795101
 C         2.945075924435     -2.756733834752     -1.003065141310
 H         0.022138013828      1.105108459444      0.492125187801
 H         0.045667579178     -2.237557725301      0.197256960889
 H        -1.151198096551     -1.419362683243      4.049742761849
 H         0.072465071030      0.198905250900      2.792503887635
 H         1.364379621382     -1.398985187518      4.006890715571
 H         3.465534022515     -1.042739332414      2.650483938547
 H         2.473313529486      0.428162950521      2.764856856645
 H        -2.334306297888      0.389771967762      2.844653337797
 H         1.878967318444     -2.767817926311     -1.242600065573
 H         3.389179978805     -4.504013782163     -2.189486429218
 H         5.816159987211     -4.483757395963     -1.630067591282
 H         6.729744637411     -2.711619129038     -0.135013108988
 H         5.233261886744     -0.969934438506      0.787433242779
 H        -3.301397063525     -1.101071432498      2.767061670254
 H         1.343492439263     -2.424308089862      2.548586818264
 H        -1.163307930464     -2.444633099783      2.591318502167
 H         2.600097446245      0.787292259788     -2.046949642149
 H         3.669625983372      2.862919775262     -2.854239234362
 H         4.877247682477      4.353411011132     -1.259360837646
 H         5.032601067945      3.720207935142      1.144683580795
 H         3.994778385871      1.638802531326      1.955956779865
 H        -5.128941529696     -1.097267269911      0.996663855453
 H        -6.613753029085     -2.868152044861      0.116414113721
 H        -5.721078501742     -4.587013427532     -1.451865242639
 H        -3.324115426441     -4.523258375664     -2.126445485759
 H        -1.823014784768     -2.758634953051     -1.221383535873
 H        -2.400631209522      0.968736675512     -1.875179183500
 H        -3.612425669670      2.993766082221     -2.608626226584
 H        -5.075282717325      4.227385136852     -1.008707285082
 H        -5.334302232432      3.391730619162      1.323588520850
 H        -4.159173450984      1.352363077047      2.055065678423
 C        -0.759820793370      3.944010259623      0.625360173504
 O        -0.062447612109      5.093185273770      0.161027110423
 H        -1.788836022832      3.835904919772      0.258761965260
 H        -0.612348621087      3.697190072448      1.684319776408
 C         0.352235840316      3.813742749376     -0.312496312983
 C         0.138422531236      3.530479565118     -1.769900783338
 H         0.197858153242      2.448272457072     -1.957407537061
 H        -0.849436321333      3.889732453148     -2.095639876128
 H         0.910696744762      4.025705982230     -2.379013589323
 H         1.318659953239      3.484934834930      0.095528425235

75
h-TS-PNP
Solvent-corrected electronic energy = -2224.69361603
Correction to Gibbs free energy = 0.521218
Imaginary vibrational frequency = 893.6977
 C        -4.270377699724      1.607736936524      0.857037150926
 C        -3.323172450723      1.009520457403      0.017109065222
 C        -3.112884658548      1.541680129530     -1.261993823140
 C        -3.837418300492      2.650400026400     -1.693995718801
 C        -4.774242976841      3.246570247706     -0.848567374477
 C        -4.989292954622      2.723391089365      0.425614123219
 P        -2.327224016234     -0.447748448273      0.512176595580
 C        -2.439137708327     -0.513003682600      2.359210650630
 C        -1.211736350989     -1.230519000701      2.901790109943
 N         0.003504903743     -0.580390998825      2.380255721508
 C         1.257307370410     -1.179654920352      2.871407310857
 C         2.440720502972     -0.414468144826      2.295706359920
 P         2.280953544427     -0.377677236281      0.452644005503
 C         3.212718135937      1.093834009448     -0.116206431067
 C         3.094493238495      1.440361924023     -1.469762996041
 C         3.738940870190      2.568169155545     -1.970087839515
 C         4.506744786478      3.368347795823     -1.121604514391
 C         4.637608159541      3.024758484454      0.222566589682
 C         3.997959168548      1.889444148535      0.724490545239
 Ru       -0.025943151607     -0.418735986814      0.159108879036
 C        -0.040320287643     -0.335023735529     -1.656898881053
 O        -0.046497066373     -0.295988053740     -2.820913596629
 C         3.342663969467     -1.746949507591     -0.156463455925
 C        -3.362348427473     -1.840266651211     -0.092416485351
 C        -4.696882800518     -1.970534760819      0.318836179863
 C        -5.482229497896     -3.016375993212     -0.159105732350
 C        -4.945663795533     -3.938631356302     -1.060775237747
 C        -3.622930868745     -3.810781974981     -1.479713713558
 C        -2.832693741124     -2.766390348697     -0.995512191518
 C         4.698571125050     -1.803313124913      0.198100439402
 C         5.508627421934     -2.830055319738     -0.279486169361
 C         4.974839689689     -3.805954523364     -1.124906231238
 C         3.631029079863     -3.750211192297     -1.488916131078
 C         2.816015705456     -2.724754738230     -1.004779043887
 H        -0.035891777986      1.297384877585      0.376113200488
 H        -0.007655134216     -2.076299025437      0.163871742405
 H        -1.216769076998     -1.207144845486      4.005058425351
 H        -0.013376155348      0.388089955556      2.711279401956
 H         1.289972906844     -1.152840448915      3.974077791871
 H         3.396973809571     -0.846885626343      2.622881563981
 H         2.401930315940      0.626324094472      2.654650611351
 H        -2.440840480220      0.527774736709      2.722078559593
 H         1.761204378534     -2.683450090804     -1.286374806340
 H         3.210238614350     -4.508390610857     -2.153686564362
 H         5.611925622507     -4.609715582704     -1.502147981839
 H         6.562865970356     -2.867808356867      0.005172787447
 H         5.129527350432     -1.035996646167      0.848051708336
 H        -3.366857574867     -0.990405110157      2.705255095529
 H         1.276623617073     -2.234659744849      2.558279809719
 H        -1.197174552478     -2.284805502802      2.586232088194
 H         2.483351322506      0.829947726327     -2.139909767073
 H         3.632562630116      2.830026827908     -3.025402633022
 H         5.004232030129      4.260086083491     -1.510363770311
 H         5.241617627910      3.643365879194      0.890643988150
 H         4.118291953895      1.638870953865      1.780372854054
 H        -5.132000496891     -1.248169281938      1.015426033792
 H        -6.519590321082     -3.111220620031      0.170659918281
 H        -5.563447202309     -4.757442674825     -1.437735170157
 H        -3.198943389955     -4.527623532166     -2.186961390513
 H        -1.793393228338     -2.671937503266     -1.318049534096
 H        -2.368058512501      1.094265851873     -1.924606738189
 H        -3.661398501529      3.056809133184     -2.692717446741
 H        -5.335749617006      4.122108610291     -1.183248824214
 H        -5.721208628785      3.185549231509      1.092352003271
 H        -4.456170581179      1.212144311045      1.858120715124
 C        -0.195121812024      2.783378673966      0.864787844777
 O         0.015222059056      4.603008986540      0.799168794494
 H        -1.281045016104      2.739979174824      0.773061330182
 H         0.249234064250      2.574073318233      1.838875945003
 C         0.530917187978      3.654728939287     -0.060653310976
 C         0.062236726730      3.690645410755     -1.501308469664
 H         0.316996597871      2.755615833281     -2.025488790294
 H        -1.029971613856      3.831073479713     -1.538167772227
 H         0.536651193074      4.527050476778     -2.039372534960
 H         1.633156725761      3.531914961769     -0.015782067770

75
i-PNP
Solvent-corrected electronic energy = -2224.74944631
Correction to Gibbs free energy = 0.525613
 C        -4.022290792928      1.910503817270      0.675214922790
 C        -3.301279171696      1.042423484437     -0.151136780599
 C        -3.345378598905      1.221634554968     -1.541467671868
 C        -4.101899680707      2.250189146758     -2.095166339540
 C        -4.816539525297      3.116628906193     -1.265690425282
 C        -4.775146833170      2.945075013853      0.116417394918
 P        -2.262073240627     -0.323448512897      0.475516492221
 C        -2.381365318547     -0.302129075013      2.317234429752
 C        -1.191457902354     -1.065886949668      2.880448295907
 N         0.065604462826     -0.480222352469      2.372800314931
 C         1.270917877735     -1.187738075348      2.849199767217
 C         2.518735100348     -0.504649498574      2.309768286335
 P         2.384266256833     -0.374525631376      0.470227600239
 C         3.414120566771      1.060695217163     -0.003292462829
 C         3.155693935760      1.675354213768     -1.235766114314
 C         3.909042966840      2.772856451717     -1.647430571689
 C         4.922553969703      3.271220530463     -0.828297077975
 C         5.184179875050      2.665477170844      0.400274969974
 C         4.435507351312      1.563254634867      0.812771017237
 Ru        0.058338859366     -0.241562580063      0.162523705020
 C         0.033079389912     -0.232646113869     -1.666145135213
 O         0.012078201696     -0.288397302739     -2.823114962497
 C         3.306223895909     -1.807838090841     -0.203131766889
 C        -3.186782658629     -1.811434227037     -0.060647713706
 C        -4.527004997788     -1.974541533088      0.320243454822
 C        -5.243274341925     -3.094847712229     -0.091645305531
 C        -4.631233093011     -4.059547474603     -0.895590559903
 C        -3.303440908292     -3.898672807227     -1.285578112794
 C        -2.581571261818     -2.778410748305     -0.869055881866
 C         4.650307585011     -2.008651553572      0.144249732717
 C         5.357758675384     -3.088027965936     -0.377849549823
 C         4.732432546378     -3.975105429054     -1.257142354776
 C         3.399198147024     -3.778539638885     -1.610555117008
 C         2.686697329487     -2.699033540420     -1.084963181818
 H         0.369769829272      1.906143926356      0.161423538678
 H         0.051586405232     -1.796534339297      0.071941249667
 H        -1.207967899506     -1.034756183760      3.982537059038
 H         0.115706416007      0.479327201692      2.731330101066
 H         1.294377338483     -1.200645632542      3.951743702317
 H         3.428321233632     -1.036981263800      2.622401379319
 H         2.576407890037      0.521956425213      2.705966368467
 H        -2.323005453545      0.748583323810      2.643166517175
 H         1.641658021641     -2.551181517590     -1.364228293814
 H         2.906198141700     -4.467705226113     -2.300151481852
 H         5.289405020270     -4.820415739977     -1.668512892213
 H         6.403906148097     -3.236490063695     -0.100065024866
 H         5.154015323933     -1.315912942646      0.824229464782
 H        -3.332934101282     -0.715279282292      2.681241428754
 H         1.210493870471     -2.230710596786      2.502756128599
 H        -1.220785426093     -2.123389497140      2.575624390504
 H         2.353952525989      1.301035317675     -1.877526258781
 H         3.695516274081      3.246802961781     -2.608200379564
 H         5.507262815468      4.137562715428     -1.146635869883
 H         5.975350452307      3.053799903081      1.045931122458
 H         4.655667507562      1.101577608763      1.778250138110
 H        -5.019211215350     -1.218654406126      0.939012031045
 H        -6.285733786048     -3.214864569553      0.212490089688
 H        -5.194993553913     -4.937464669161     -1.220384727351
 H        -2.822084809662     -4.647784263601     -1.918589143007
 H        -1.541177529607     -2.656497794260     -1.177046753280
 H        -2.780741123399      0.554205456560     -2.198834196392
 H        -4.127369244804      2.381751611077     -3.179319142773
 H        -5.404642923883      3.928894388437     -1.699246154844
 H        -5.332027726480      3.620172922494      0.770308242147
 H        -4.008892607423      1.792115807539      1.760349091460
 C         0.155856834444      2.733331147468      0.885184787006
 O        -0.143311793138      5.109280446486      0.971751832652
 H        -0.803141786443      2.552888916740      1.399792759828
 H         0.960086077540      2.745970872674      1.638335633359
 C         0.087116194112      4.092823276194      0.136655206223
 C        -0.963482238209      3.959300785777     -0.992800695790
 H        -0.766480922832      3.119180478550     -1.684244804863
 H        -1.962693876688      3.818029075535     -0.542880186822
 H        -0.997012805194      4.892850303270     -1.580026538696
 H         1.087012715566      4.147406242812     -0.415320844663

64
j-PNP
Solvent-corrected electronic energy = -2030.86398907
Correction to Gibbs free energy = 0.438292
 C        -4.396215749316      1.535233770475      0.652512063643
 C        -3.363250675725      0.990848624338     -0.122195161537
 C        -3.139819659857      1.486914565213     -1.413914164157
 C        -3.940371040616      2.507276590778     -1.924541274231
 C        -4.966478749375      3.045623570017     -1.147570734804
 C        -5.192385863754      2.559040116766      0.139970620043
 P        -2.292964326328     -0.366730671231      0.475227419787
 C        -2.404881130663     -0.316803091148      2.319479798222
 C        -1.156330914645     -0.960281561562      2.901718916516
 N         0.056491389793     -0.312693003358      2.356970612095
 C         1.300060438947     -0.925435013169      2.872045093656
 C         2.515244583923     -0.243127033356      2.263965914526
 P         2.362572021648     -0.288480838291      0.422494028464
 C         3.370401711171      1.108473136755     -0.192431256643
 C         3.106083082037      1.594539067674     -1.480285114257
 C         3.858026275169      2.644399741060     -2.004692328884
 C         4.875756941510      3.222471116885     -1.245371988420
 C         5.142041291465      2.746029681882      0.038193302738
 C         4.394651462911      1.692776366925      0.564475136616
 Ru        0.029928834929     -0.236823157413      0.133813029833
 C         0.013113780010     -0.423649692201     -1.684911983000
 O         0.004181840109     -0.623689158036     -2.826499092343
 C         3.298936186922     -1.767196787292     -0.121117667629
 C        -3.188667004825     -1.880388709267     -0.040124215294
 C        -4.519568889489     -2.080845408120      0.355068160909
 C        -5.208269366847     -3.221853629924     -0.047361505274
 C        -4.577613681860     -4.172199313462     -0.853571892634
 C        -3.257542845063     -3.977009969489     -1.253837078831
 C        -2.563527836983     -2.835707262672     -0.848036716349
 C         4.646977110349     -1.918024831916      0.236337170966
 C         5.366018407626     -3.032558445869     -0.186649698292
 C         4.748670016779     -4.005627017345     -0.975909941825
 C         3.411501293951     -3.859691049674     -1.338604992753
 C         2.687214696150     -2.745018534697     -0.912157689277
 H         0.056409864279     -1.783913978456      0.178431756531
 H        -1.166779414577     -0.881835818078      4.001562336945
 H         0.046354792625      0.662620715976      2.673962514020
 H         1.333208172698     -0.849540074973      3.971629674782
 H         3.446454947518     -0.709258097768      2.616359778447
 H         2.534198464168      0.816711924258      2.565171200406
 H        -2.448132444360      0.743602111570      2.616362169049
 H         1.639430336941     -2.638963524651     -1.198992164491
 H         2.924329426358     -4.616335545589     -1.958003847793
 H         5.314714664886     -4.878679494733     -1.309556680442
 H         6.415068038622     -3.141423342737      0.098293289550
 H         5.145158154109     -1.159190935249      0.846172515220
 H        -3.313306665211     -0.808429300909      2.695867079550
 H         1.280464495463     -1.994655215119      2.611894244021
 H        -1.110852934690     -2.029332773954      2.644073886703
 H         2.307195513102      1.150332216154     -2.080317182648
 H         3.644414337319      3.015125236170     -3.009856440957
 H         5.462331809842      4.048460356664     -1.654617717635
 H         5.938005949075      3.195824841166      0.636302866710
 H         4.620696374506      1.329350490386      1.569745055512
 H        -5.028404066270     -1.340413529792      0.978528238438
 H        -6.244092445048     -3.369311735370      0.267083130511
 H        -5.119928904079     -5.066115597296     -1.170989443032
 H        -2.760180111330     -4.715706685317     -1.886651441279
 H        -1.528913704946     -2.691078493644     -1.164316808155
 H        -2.334829301521      1.073870658005     -2.027843678477
 H        -3.758228010598      2.886188963570     -2.932843335619
 H        -5.591208277547      3.848578680301     -1.546051714814
 H        -5.994692203793      2.977866388960      0.751931436803
 H        -4.590581487590      1.163306391179      1.661294510566

63
c-nosolv-PNP
Solvent-corrected electronic energy = -2030.36348945
Correction to Gibbs free energy = 0.421822
 C         4.481001443942     -1.925461877481      0.679764872395
 C         3.521227761036     -1.312596204468     -0.133921414673
 C         3.493245747760     -1.606933855312     -1.504550794077
 C         4.414489433223     -2.496239509550     -2.052569375520
 C         5.366933871878     -3.107664872128     -1.235178813054
 C         5.397657544595     -2.822532210417      0.129174786845
 P         2.294544343587     -0.125238903691      0.507559008043
 C         2.389362450809     -0.168679661432      2.344068974769
 C         1.159680547249      0.567479307415      2.866961632101
 N        -0.035188299626      0.194820911120      2.120126955564
 C        -1.243622721482      0.666038402070      2.786777100580
 C        -2.479863004757     -0.028363038994      2.228844907352
 P        -2.307336125742     -0.127963201887      0.401377185750
 C        -3.498748342794     -1.424297819826     -0.103738872242
 C        -3.065551118566     -2.756674766844     -0.109780122602
 C        -3.947714661201     -3.782843672104     -0.444522213580
 C        -5.268388775658     -3.485935337502     -0.782850197906
 C        -5.705495630086     -2.161057613621     -0.780888151783
 C        -4.826102765657     -1.133141170989     -0.441426733044
 Ru       -0.000727169399     -0.365384463811      0.176931676548
 C         0.009522518273     -1.553799916875     -1.219526585840
 O         0.006340586691     -2.358125128340     -2.063634162920
 C        -3.004074268243      1.410675791590     -0.304431284350
 C        -2.864060019489      1.609643208779     -1.686254590745
 C        -3.366236798665      2.759248811215     -2.289073546167
 C        -3.999936241510      3.734545224611     -1.515332466054
 C        -4.132581363031      3.549854494169     -0.140914715937
 C        -3.641315358344      2.390433884450      0.463805575478
 C         3.009502381962      1.516666740705      0.090077461333
 C         4.366375043893      1.689041190554     -0.210244512400
 C         4.875393094718      2.962999235732     -0.463127195518
 C         4.037290217584      4.076814413653     -0.410382493365
 C         2.685155886198      3.913449626057     -0.107670740025
 C         2.172188450353      2.640161621613      0.135352722183
 H         0.025086469769      0.695233939060     -0.987003941796
 H         1.033007950134      0.327506357270      3.940448914016
 H        -1.185902839292      0.468067293524      3.874713625279
 H        -3.422598340896      0.434788310555      2.555351423235
 H        -2.494983796697     -1.079544502467      2.560089297619
 H         2.338524602693     -1.230510784775      2.635657870749
 H        -2.354145356165      0.856526093508     -2.294401383864
 H        -3.256403530040      2.899368421591     -3.367048717533
 H        -4.387760124056      4.640968755443     -1.986505680543
 H        -4.624615360835      4.310302500214      0.470204533367
 H        -3.763565795911      2.262752020979      1.541151811446
 H         3.327406509284      0.260122065813      2.727703847554
 H        -1.355571863833      1.766493691712      2.687127145726
 H         1.339351618570      1.663351698193      2.825885791791
 H        -2.029237956634     -2.992763762622      0.148932085392
 H        -3.599378191957     -4.818395327799     -0.447249259927
 H        -5.958503878338     -4.289427932196     -1.051580850760
 H        -6.738768004214     -1.924158550907     -1.045762455327
 H        -5.179672820338     -0.098918913638     -0.443536125823
 H         5.036184493039      0.826452208612     -0.251701261836
 H         5.934541938367      3.084376284759     -0.702978769160
 H         4.437960109232      5.073859249909     -0.609186827501
 H         2.022190025158      4.781033866585     -0.067277884271
 H         1.108755274977      2.513260338811      0.356867292725
 H         2.747193448123     -1.133988093050     -2.149501777709
 H         4.385562717953     -2.716963589471     -3.122175068413
 H         6.086484823707     -3.809298552787     -1.664092549021
 H         6.141900251292     -3.298119298941      0.772411071839
 H         4.524775967404     -1.705966426345      1.748846965606

65
d-nosolv-PNP
Solvent-corrected electronic energy = -2031.54432905
Correction to Gibbs free energy = 0.439041
 C         3.341218524519     -2.683118735893      0.522385411338
 C         3.452170926751     -1.406545925333     -0.048020697962
 C         4.374281563390     -1.204531716961     -1.081753977423
 C         5.179674405166     -2.255018462637     -1.525123299205
 C         5.074818557746     -3.515764111146     -0.941086021394
 C         4.151909853393     -3.727642403244      0.084841120517
 P         2.304797194612     -0.084913732300      0.510703396452
 C         2.445342037923     -0.007425902820      2.345317162546
 C         1.159189678521      0.627768368295      2.858995122834
 N        -0.003330445193     -0.062093564407      2.350235027405
 C        -1.200218701764      0.544446427359      2.887252773742
 C        -2.451747688704     -0.131507502248      2.339030183702
 P        -2.301906819496     -0.119293351366      0.510833249821
 C        -3.508151380948     -1.353778252647     -0.100137049824
 C        -3.077432619507     -2.443862848663     -0.862271039645
 C        -3.996937784484     -3.390184936320     -1.319170046202
 C        -5.349839133976     -3.252725702595     -1.014710431847
 C        -5.786931462344     -2.164668946355     -0.255139852951
 C        -4.871955814503     -1.217328281120      0.196946155967
 Ru        0.001776126086     -0.368316611005      0.220209955672
 C         0.019835003861     -0.536723093275     -1.621297132912
 O         0.039228268345     -0.580910871030     -2.781054639659
 C        -3.020073576811      1.455603702574     -0.094055233117
 C         3.090598494514      1.447422694244     -0.115217808730
 C         4.336709455396      1.856624277485      0.382907469140
 C         4.949302373469      3.007372775300     -0.107091489305
 C         4.328376443865      3.758816163573     -1.106757416522
 C         3.095412465434      3.353560724574     -1.614261654956
 C         2.477880018004      2.203768821903     -1.119603339527
 C        -3.692474181282      2.360841918331      0.732806218699
 C        -4.213044481227      3.544605999410      0.204577573918
 C        -4.072711333880      3.829552994805     -1.151670203394
 C        -3.403544279278      2.928782585125     -1.983472149814
 C        -2.875717013390      1.753159313121     -1.457180026407
 H         0.439834580079     -2.111810684658      0.561802511684
 H        -0.027542648268      1.225071549363      0.082285001568
 H         1.181792268223      0.607736556697      3.969916522234
 H        -0.391329960850     -2.119490757864      0.577998394508
 H        -1.220641973538      0.476927903236      3.996404047825
 H        -3.385137441797      0.320875291234      2.704151332768
 H        -2.462305016413     -1.196469596204      2.623759543701
 H         2.521680470643     -1.043774039547      2.709591453299
 H        -2.340609776061      1.062098414438     -2.114746910723
 H        -3.286858810440      3.146813922164     -3.047747915076
 H        -4.481709670946      4.755557104047     -1.562986437581
 H        -4.731894294681      4.246105556913      0.862315252677
 H        -3.816410360767      2.157640899477      1.798158882433
 H         3.346039068697      0.533855306842      2.669139843626
 H        -1.264419902090      1.639417138269      2.662284386147
 H         1.167724570515      1.714519594870      2.588231025516
 H        -2.017407603775     -2.553320859201     -1.105311899635
 H        -3.651692774637     -4.236849809631     -1.917232683090
 H        -6.069377694411     -3.993239805512     -1.372525822568
 H        -6.847465230114     -2.052874820652     -0.017123382170
 H        -5.223549831120     -0.362342425739      0.781654227639
 H         4.844187161196      1.269190590032      1.152735288773
 H         5.917863604808      3.318069818870      0.291760622226
 H         4.809451886462      4.661632965196     -1.490952537077
 H         2.605775022819      3.935419973660     -2.398644761987
 H         1.508734408635      1.895825040577     -1.516841748703
 H         4.471599002745     -0.223424261856     -1.551816265832
 H         5.894238337454     -2.082001660677     -2.333427743820
 H         5.708201073572     -4.336019406292     -1.287349589164
 H         4.058264497481     -4.714437922972      0.544444206522
 H         2.609810362369     -2.871247389813      1.313922843328

65
e-TS-nosolv-PNP
Solvent-corrected electronic energy = -2031.52644502
Correction to Gibbs free energy = 0.436011
Imaginary vibrational frequency = 1106.2717
 C         2.882790343066     -2.666221300345     -0.683164888229
 C         3.425165982414     -1.488908414294     -0.157534110338
 C         4.817738769876     -1.354106722461     -0.064440792591
 C         5.652446055988     -2.385925893094     -0.487062914360
 C         5.104686253329     -3.559758800984     -1.009594302916
 C         3.721236665839     -3.698468328057     -1.107790186594
 P         2.313596257855     -0.159976408246      0.435698971574
 C         2.520836295294     -0.163562066216      2.266356563484
 C         1.313169516040      0.528106725162      2.890609059891
 N         0.077958718043     -0.028604636694      2.384851056385
 C        -1.094004070371      0.579682520594      2.974727723353
 C        -2.370765467926     -0.058773380966      2.437312345376
 P        -2.291794976311     -0.061330555429      0.596656722068
 C        -3.497829662591     -1.340628614853      0.084372914675
 C        -3.044263062885     -2.539309244274     -0.475952611995
 C        -3.953650986568     -3.534134978456     -0.839499935382
 C        -5.319689169408     -3.336512811747     -0.645325820540
 C        -5.778983711093     -2.141077819815     -0.087699064970
 C        -4.873479494413     -1.146517648790      0.274114883288
 Ru       -0.003676988690     -0.303149817230      0.217237944043
 C        -0.074584181242     -0.672722172911     -1.584065296985
 O        -0.119017273795     -0.883468053103     -2.725220834756
 C        -3.066763770436      1.485292071913     -0.001661746463
 C         3.110326811867      1.353014371454     -0.217514713934
 C         3.753495960892      2.296482068464      0.588604892280
 C         4.321819726993      3.438122895132      0.017971071346
 C         4.256921262186      3.641230323292     -1.358550845443
 C         3.614362917338      2.702138957548     -2.169231890008
 C         3.038979369425      1.569160300038     -1.601708434987
 C        -3.611035295525      2.454274207164      0.845963183489
 C        -4.168482537557      3.620005893527      0.314660562428
 C        -4.191336856767      3.822112599665     -1.063347678250
 C        -3.647802371809      2.857535926892     -1.915486747220
 C        -3.083171267765      1.700158539471     -1.387794905646
 H        -0.013267463133     -1.990783981442      0.975816179677
 H         0.016971532766      1.271202542500     -0.156604802481
 H         1.373897513761      0.419846715048      3.993030536083
 H         0.024920117943     -1.391366313726      1.702549949058
 H        -1.082232375158      0.472489295974      4.078861672991
 H        -3.280525124130      0.419067832172      2.828752442724
 H        -2.409095622256     -1.122575530251      2.723401323359
 H         2.533499216354     -1.228460909559      2.550649336453
 H        -2.645826271476      0.956381532628     -2.060894233028
 H        -3.658528888667      3.011933405420     -2.997071562745
 H        -4.629633920109      4.733668400985     -1.476768261002
 H        -4.588022477511      4.372306936016      0.986928785586
 H        -3.604964590804      2.314853901328      1.928843697278
 H         3.475295005588      0.274335826231      2.592659533670
 H        -1.124307745075      1.675502728415      2.773851821884
 H         1.376227866995      1.621930760084      2.686489782832
 H        -1.973596600715     -2.695020489418     -0.631757055806
 H        -3.590634895160     -4.465934403331     -1.279563740140
 H        -6.031441614566     -4.114509458684     -0.932138794012
 H        -6.849377430208     -1.982134279675      0.063658267351
 H        -5.242232265373     -0.210370878782      0.702914520909
 H         3.817181427525      2.155745108812      1.669457220711
 H         4.819140162373      4.170723729409      0.658192592244
 H         4.703860066387      4.533841774343     -1.802899145565
 H         3.556055547210      2.857634468102     -3.249139628107
 H         2.524213750844      0.845842018868     -2.241524326485
 H         5.255195158158     -0.435249066721      0.336243409663
 H         6.736603452007     -2.273142311595     -0.410921500522
 H         5.760782646092     -4.367042218232     -1.344203308343
 H         3.288901562101     -4.613204335505     -1.520138961188
 H         1.798190596943     -2.775765501766     -0.763717985120

87
RuOiPr-solv-PNP
Solvent-corrected electronic energy = -2419.19455549
Correction to Gibbs free energy = 0.627173
 C         0.297075865024     -2.365181291495     -1.558570904204
 O         0.046229910370     -1.580989655418     -0.431179758010
 Ru        0.093156767411      0.609417154801     -0.014836678547
 C         0.084092591251      1.356443057993     -1.669068935336
 P        -2.216628728548      0.435903912624      0.287615779269
 P         2.396816013000      0.695923016207      0.348447130725
 N         0.109851568660     -0.031926144968      2.122491246776
 H         0.256980430865     -1.055172605068      2.080383282510
 C        -1.174636845086      0.201283898452      2.799459582461
 C         1.263325331114      0.516700319635      2.853455189412
 C         3.287865587405      2.295391036525      0.269775614992
 C         2.667431288723      3.437953583430     -0.243617982934
 C         3.360074273634      4.648909277113     -0.307144886013
 C         4.675625268479      4.726641941048      0.144639897232
 C         5.303313012186      3.589245866201      0.658399967667
 C         4.614739902477      2.380921337068      0.718504752483
 C         3.472167124708     -0.432005732516     -0.615239904003
 C         4.179649554315      0.049932801977     -1.724921037588
 C         4.881043553884     -0.826934340461     -2.550990413029
 C         4.881613693377     -2.195348665944     -2.280181458705
 C         4.174119295472     -2.681871774390     -1.181132792982
 C         3.468417609819     -1.808525704880     -0.354691246677
 H         1.635154125782      3.384913711031     -0.594222076292
 H         2.864737437262      5.534655619768     -0.711762835846
 H         5.216599773047      5.674881865076      0.096579712206
 H         6.335559741340      3.644431865257      1.012131509024
 H         5.119388335101      1.494026084205      1.112477571181
 H         4.180187221011      1.118248960901     -1.955677070191
 H         5.427559697728     -0.437198172457     -3.413180556358
 H         5.429962944088     -2.882970551782     -2.928623586428
 H         4.160406973470     -3.753447792936     -0.967421125459
 H         2.883733588395     -2.219078578952      0.472164729771
 C        -3.202966701954     -0.601866142122     -0.848110883840
 C        -3.176528550482     -0.260319062078     -2.207405643535
 C        -3.896749437576     -1.006806769280     -3.136054503888
 C        -4.645139764309     -2.108784195539     -2.716811717928
 C        -4.675092563598     -2.453518675818     -1.366766513299
 C        -3.959732318936     -1.701686168849     -0.432721252805
 C        -3.256474951140      1.941774178725      0.421785234141
 C        -4.578548328841      1.848790480415      0.880945920237
 C        -5.377132037248      2.986396305325      0.963475060625
 C        -4.866582943755      4.228461923799      0.578507303561
 C        -3.557653262118      4.326610970481      0.110945673130
 C        -2.753738325370      3.187449718740      0.033957870482
 H        -2.581815941694      0.593471576454     -2.544358726206
 H        -3.867218357391     -0.732635398228     -4.193198576164
 H        -5.204621835838     -2.700083769860     -3.445672939944
 H        -5.259153852921     -3.314740258617     -1.033545559168
 H        -3.997610340686     -1.987740251072      0.620422223382
 H        -4.992715556805      0.878840139502      1.171395422599
 H        -6.404474449493      2.904047926386      1.326249369473
 H        -5.494584385628      5.120539674255      0.641401757557
 H        -3.155291449745      5.294907591928     -0.196082878046
 H        -1.727171283081      3.267309763783     -0.330208916675
 H         0.040287793223      2.093983825896      0.579444685085
 C         2.547719961428      0.162141834782      2.116530581298
 O         0.079077411571      1.911828957308     -2.692128221877
 H        -1.177753107164     -0.274875444263      3.795521226401
 H        -1.300752011271      1.285355894429      2.951654341521
 C        -2.306733982682     -0.359932149576      1.949647084416
 H        -2.149294835530     -1.440690140652      1.801736598752
 H        -3.283731199141     -0.220204797208      2.434198191169
 H         1.297353237558      0.107949445898      3.878728226159
 H         1.142825205618      1.608448524462      2.933775348163
 H         3.425456454931      0.614575855389      2.599210582819
 H         2.684162964863     -0.929201375044      2.130280674909
 O         0.808205256334     -2.744216599725      1.617039822360
 C        -0.089032862476     -3.788623551027      1.917915876593
 H         0.516222647752     -2.302073787284      0.719027151978
 C        -0.284556085553     -3.854103160538      3.425323190486
 H        -1.071625100294     -3.565891292081      1.452824987074
 H        -0.976636983020     -4.662811158700      3.706983001483
 H         0.680042839281     -4.035304638867      3.927950072030
 H        -0.693677009460     -2.904131869955      3.804969904974
 C         0.416348373690     -5.106623365179      1.342682668960
 H        -0.291931786413     -5.929008933669      1.531589763208
 H         0.560299172559     -5.022434157773      0.254016241156
 H         1.386202335027     -5.373364880670      1.794752420907
 C        -0.894578250968     -3.280365989138     -1.853932294352
 H        -1.765092984562     -2.691260287296     -2.183343223917
 H        -0.657067017720     -4.011478618911     -2.644940317168
 H        -1.185172530767     -3.840168683503     -0.950946402585
 C         0.671778400053     -1.561336536039     -2.799183324525
 H        -0.169995803504     -0.927303144463     -3.122369249373
 H         1.538917625629     -0.912363995601     -2.603526528686
 H         0.930999331951     -2.231893822920     -3.634792514294
 H         1.163768171899     -3.033270094449     -1.345534205917

75
g-linear-PNP
Solvent-corrected electronic energy = -2224.72695717
Correction to Gibbs free energy = 0.519625
 C        -4.197479626762      1.485658740062      1.284528290947
 C        -3.267360767198      0.980233227062      0.368813079308
 C        -3.039000107520      1.677051745608     -0.825899180255
 C        -3.728911955080      2.855417658081     -1.100368424764
 C        -4.647681548519      3.359331831355     -0.178034260327
 C        -4.879763168354      2.673183608126      1.012926434053
 P        -2.314484631065     -0.562805991284      0.647494582923
 C        -2.455710056429     -0.919865658200      2.460238556090
 C        -1.240672382741     -1.725278558844      2.902478696554
 N        -0.014235925205     -1.015565987920      2.502720277538
 C         1.233867112527     -1.680761591452      2.912831900662
 C         2.422734320813     -0.834621215640      2.473408384329
 P         2.280714447222     -0.513457675852      0.654827328017
 C         3.184343410830      1.043197830235      0.304462316690
 C         3.258896829429      1.434965277314     -1.040709771258
 C         3.846155161869      2.645861900121     -1.394838871922
 C         4.365048433725      3.486147267775     -0.407509430637
 C         4.303247256969      3.100248146961      0.929437099113
 C         3.717681953236      1.882797281057      1.286316762836
 Ru       -0.014064623444     -0.531538113565      0.323333416083
 C         0.001453873350     -0.169271068956     -1.455546490409
 O         0.014379187285      0.040698282912     -2.602995490173
 C         3.386635560133     -1.754733376340     -0.129759470176
 C        -3.387781907986     -1.809348986101     -0.176226341999
 C        -4.736468618093     -1.944561324950      0.184812060025
 C        -5.548488998942     -2.875043059052     -0.458545337287
 C        -5.024507327543     -3.674933997898     -1.477052509178
 C        -3.687614867609     -3.541036597938     -1.846187886674
 C        -2.871127459686     -2.612949634852     -1.196516306881
 C         4.748558711324     -1.797240386638      0.204539469275
 C         5.592053127715     -2.729157379299     -0.394061960659
 C         5.085922100943     -3.623012704995     -1.341318908575
 C         3.736494152728     -3.579961898128     -1.685201419376
 C         2.888395653520     -2.649576873703     -1.080158212527
 H        -0.034944428578      1.079445092313      0.793886880830
 H         0.000293204437     -2.205577124152      0.097412400872
 H        -1.263498412603     -1.871920179001      3.996258327197
 H        -0.032751252867     -0.104922433936      2.967396965192
 H         1.255152670404     -1.821508878147      4.007335882838
 H         3.376739977586     -1.315182495446      2.733457142939
 H         2.381486996012      0.133565061910      2.996170448449
 H        -2.458995636718      0.048382682167      2.986459153611
 H         1.829014596514     -2.619321757684     -1.345670986529
 H         3.336872533127     -4.273754254426     -2.428746541852
 H         5.748920878387     -4.352397373331     -1.813235666562
 H         6.650530356057     -2.756917638826     -0.124220912706
 H         5.157029802044     -1.092709902585      0.935283148746
 H        -3.391237977138     -1.440465849972      2.709834469393
 H         1.260164134677     -2.676157776354      2.443595257922
 H        -1.230179112464     -2.718580834280      2.428366496137
 H         2.842392699343      0.790394863003     -1.820445416807
 H         3.887883311321      2.941750683361     -2.445606293804
 H         4.816694639912      4.442125370449     -0.682775893057
 H         4.712147357964      3.749594349743      1.707348768434
 H         3.680147696601      1.605174948228      2.341327750938
 H        -5.161747034853     -1.315103084585      0.971919881726
 H        -6.596894619121     -2.974705178155     -0.167192356900
 H        -5.663154734423     -4.402619810950     -1.983873955131
 H        -3.273209338507     -4.162137730757     -2.643945102679
 H        -1.820669793423     -2.513845769743     -1.480231598665
 H        -2.307962758611      1.301500352889     -1.546156514727
 H        -3.541124893685      3.388539083111     -2.035463043153
 H        -5.182085063781      4.288975784433     -0.388273937745
 H        -5.598182702013      3.061639169131      1.738870772158
 H        -4.399411843693      0.960544469942      2.221071880005
 C         0.493378384898      3.748344461785     -0.352826341209
 O         0.977604908207      4.585943975877     -1.399818209921
 C         0.298208890598      3.387518665019     -1.754514300959
 H         0.920804655133      2.610479081796     -2.211509622812
 H        -0.688981863860      3.527881754180     -2.212844568418
 H         1.290706989505      3.222811556992      0.189494065732
 C        -0.618722754141      4.295001645661      0.494369954466
 H        -1.118099688896      3.475873839257      1.034986400981
 H        -0.226140947176      5.005808280103      1.238374969895
 H        -1.366851209156      4.812879002888     -0.124314810077

75
h-TS-linear-PNP
Solvent-corrected electronic energy = -2224.68761909
Correction to Gibbs free energy = 0.521809
Imaginary vibrational frequency = 882.8805
 C        -4.330238369367      1.617645785570      0.886084441609
 C        -3.398408930447      1.018417362327      0.030114982892
 C        -3.221584610704      1.538973829460     -1.258365690105
 C        -3.962564007092      2.639399187916     -1.683687128207
 C        -4.882065635873      3.238828590042     -0.821792549462
 C        -5.064642892765      2.725933248572      0.461708120168
 P        -2.389376535082     -0.434194659819      0.508755506616
 C        -2.544579126254     -0.558991269744      2.348036835509
 C        -1.345734794209     -1.323722582532      2.887945451413
 N        -0.102784513475     -0.683345021277      2.422654040791
 C         1.118424937084     -1.353725771793      2.903400064822
 C         2.340057706633     -0.602582103566      2.396511861171
 P         2.223175675327     -0.442081895237      0.555831480782
 C         3.209950125907      1.044439188858      0.135138413768
 C         3.031416193469      1.603204545926     -1.137691521228
 C         3.701882512269      2.768945209838     -1.498973356467
 C         4.567430194133      3.386263537765     -0.594868080460
 C         4.765103843425      2.827231911362      0.666403871181
 C         4.090545978882      1.661121754561      1.031710099080
 Ru       -0.081200370591     -0.405015429826      0.210487629608
 C        -0.061349527974     -0.254235629372     -1.602013022848
 O        -0.046935074654     -0.178777819544     -2.763826626213
 C         3.260886587471     -1.797783216632     -0.121547296388
 C        -3.401598295423     -1.817721234315     -0.156678105008
 C        -4.744781575525     -1.962724135350      0.220512258652
 C        -5.514725660673     -2.999941453906     -0.299350693251
 C        -4.954234330644     -3.898365627489     -1.210491146653
 C        -3.623399250533     -3.754610256800     -1.597272231214
 C        -2.848520750544     -2.719263105423     -1.070491586666
 C         4.606387052370     -1.918566887651      0.255809552802
 C         5.396693225476     -2.936471955448     -0.271395144659
 C         4.853794075624     -3.839382372195     -1.188865028111
 C         3.520231076558     -3.719978917838     -1.574590425199
 C         2.724948639363     -2.703628284181     -1.041209601318
 H        -0.091527395164      1.303170145698      0.489953919524
 H        -0.080831659227     -2.059492520436      0.154889269780
 H        -1.375901153618     -1.346846262959      3.990764138382
 H        -0.094431660390      0.264944790124      2.807049981315
 H         1.127584867882     -1.390280552060      4.006294042319
 H         3.271890093233     -1.091497110508      2.714479710274
 H         2.334499968694      0.416582253308      2.815651168605
 H        -2.531595130909      0.467835384496      2.747699178521
 H         1.677785290129     -2.614379875405     -1.339211633936
 H         3.091908753363     -4.421187814465     -2.294768356412
 H         5.475476847701     -4.636106207439     -1.604734366718
 H         6.442810742110     -3.024352995792      0.031573402721
 H         5.045440585670     -1.209595935207      0.963785810570
 H        -3.489340774357     -1.028487215885      2.657004611675
 H         1.106999207579     -2.389507581535      2.531375004369
 H        -1.347244922217     -2.364316536589      2.529026378273
 H         2.347426172970      1.133775601875     -1.849208268357
 H         3.540969492066      3.201676678420     -2.489069958659
 H         5.087181025553      4.305833525053     -0.874287505221
 H         5.445274801231      3.302764018729      1.377101088991
 H         4.257221289301      1.243831184634      2.027094674264
 H        -5.199304052932     -1.257715010743      0.922614919733
 H        -6.558830614109     -3.106365419318      0.004635350670
 H        -5.559805032010     -4.710400639706     -1.620490293349
 H        -3.180940005422     -4.451891988333     -2.312729179692
 H        -1.803282861929     -2.612283584173     -1.369131666101
 H        -2.491115688263      1.088510584323     -1.935361725168
 H        -3.812503363773      3.037329733761     -2.690027014969
 H        -5.456389519908      4.107948085970     -1.151442962277
 H        -5.784330912511      3.189474260465      1.140723979532
 H        -4.492353495242      1.229260069098      1.893888684770
 C         0.208941248462      2.894294270043      0.579537765784
 O         0.488564787131      4.560154136765     -0.243827684477
 C        -0.034324386504      3.405728850384     -0.768576684467
 H         0.542152933323      2.906748697395     -1.576858135451
 H        -1.106232799563      3.430308762602     -1.060594782576
 H         1.255722896502      2.699238442683      0.814977563771
 C        -0.736016911880      3.179582038140      1.715916335194
 H        -0.588772471303      2.461085787144      2.534484620648
 H        -0.553742462772      4.183602394312      2.122835632751
 H        -1.783203891056      3.122772232871      1.381732307987

75
i-linear-PNP
Solvent-corrected electronic energy = -2224.74494580
Correction to Gibbs free energy = 0.525592
 C        -4.265522025768      1.655404067088      0.711464955497
 C        -3.310368186462      1.054189789274     -0.117479712973
 C        -3.084045154035      1.579937914262     -1.396646675601
 C        -3.804466954411      2.686073074117     -1.841353724473
 C        -4.751674548442      3.283798170605     -1.009131496435
 C        -4.980558602516      2.767520132663      0.265655936727
 P        -2.315928222665     -0.391087371766      0.399708395099
 C        -2.460884309037     -0.469537277430      2.240182246824
 C        -1.253975458146     -1.212441727856      2.791980664106
 N        -0.008657038920     -0.576629073186      2.316736526267
 C         1.207472396379     -1.263547601013      2.795810507779
 C         2.444915079950     -0.541806513473      2.286319784121
 P         2.334166605833     -0.381210899264      0.445717905087
 C         3.310718768439      1.108480862637      0.033644195223
 C         3.006667436006      1.787166472155     -1.153875814379
 C         3.647034803445      2.983926361394     -1.465098252549
 C         4.617248520850      3.499737902964     -0.605924443384
 C         4.944182492416      2.817189616340      0.564996051856
 C         4.290005342349      1.628913584520      0.889388222620
 Ru        0.007708868451     -0.296574059012      0.113578698993
 C         0.030800104372     -0.302945426458     -1.716555535671
 O         0.048942861367     -0.388429857303     -2.871771620536
 C         3.304777846752     -1.780321743541     -0.229126361232
 C        -3.263023229778     -1.822191452958     -0.239099143265
 C        -4.622905422708     -1.962773569865      0.074864909281
 C        -5.348150638023     -3.045708068942     -0.414299800549
 C        -4.724632188532     -3.995825614600     -1.226646296721
 C        -3.375816386835     -3.858388312150     -1.547448285104
 C        -2.645522525297     -2.775061521683     -1.055199910977
 C         4.665549211618     -1.912037765752      0.085122507617
 C         5.403801223319     -2.978361321703     -0.420950242847
 C         4.792528278428     -3.921891162805     -1.249936518813
 C         3.442709554686     -3.794081712870     -1.570414627515
 C         2.699748800093     -2.727082009353     -1.061746458999
 H        -0.544457015950      1.805226006680      0.426525124227
 H         0.012384223248     -1.850643634524      0.020692362192
 H        -1.282451116058     -1.216493046045      3.894389768135
 H         0.008551418857      0.375634009355      2.698133540706
 H         1.216238996893     -1.297221606940      3.898203883351
 H         3.363179783666     -1.057582616339      2.601513384330
 H         2.471691089064      0.478230853220      2.702128966563
 H        -2.454929075250      0.568377761265      2.610721494577
 H         1.641705996991     -2.633035171295     -1.314201685360
 H         2.960433944481     -4.527718250546     -2.220597672535
 H         5.373307709230     -4.757725635555     -1.647548019914
 H         6.462688978207     -3.073030341398     -0.169082288211
 H         5.157434749894     -1.176441667436      0.727523858883
 H        -3.400177491547     -0.939414966498      2.565105983569
 H         1.175632884490     -2.301027107870      2.429511463456
 H        -1.249028304754     -2.260114300826      2.454049288901
 H         2.241934341288      1.393867708481     -1.827729308184
 H         3.378232833981      3.520318280103     -2.377481583097
 H         5.115876545566      4.441711252605     -0.846476546212
 H         5.704854149719      3.217296366961      1.239541737592
 H         4.546643994322      1.116854419756      1.819769895271
 H        -5.124148059540     -1.219516703909      0.701375569611
 H        -6.406631482211     -3.147807334902     -0.163697790906
 H        -5.295544583736     -4.844170153912     -1.611869908879
 H        -2.884648884181     -4.596712965259     -2.185528943103
 H        -1.588702322725     -2.671279753537     -1.309394551790
 H        -2.331697820341      1.130749136067     -2.049956719652
 H        -3.616043818168      3.089518867900     -2.838809539667
 H        -5.309902719124      4.157293701965     -1.354285892014
 H        -5.720490393292      3.232525850597      0.921316059150
 H        -4.460199328332      1.265178987562      1.712813822841
 C         0.033951843383      2.723021852400      0.706061278363
 O         0.853358866730      4.734615778334     -0.361779141453
 C         0.082084784289      3.660707622852     -0.525496899532
 H         0.372166177245      2.972077856368     -1.387664437925
 H        -1.014940665334      3.877454165824     -0.762666372990
 H         1.074802254638      2.438344499862      0.932753078223
 C        -0.611636529503      3.340742176134      1.934421917507
 H        -0.525958711569      2.700229313695      2.828127379656
 H        -0.118127574328      4.300375926162      2.154375617354
 H        -1.682753620233      3.543533768665      1.762164649050

75
g-Noyori-PNP
Solvent-corrected electronic energy = -2224.72972306
Correction to Gibbs free energy = 0.519383
 C         4.129463407676     -2.153597967959      1.220637725414
 C         3.171150761364     -1.642114759116      0.336350604269
 C         2.945198541470     -2.301743298811     -0.878301021933
 C         3.663553474129     -3.451015177580     -1.203429945197
 C         4.609381052941     -3.960410396209     -0.312700705405
 C         4.841108073718     -3.309670368021      0.898698192388
 P         2.175014653869     -0.145881291619      0.714291020611
 C         2.213692063659     -0.029739879268      2.563670608665
 C         0.955489518455      0.674309449854      3.048291694272
 N        -0.229921997977      0.024359380388      2.468457702672
 C        -1.493794513776      0.609880421917      2.941830483001
 C        -2.667761360262     -0.067322592987      2.250398223406
 P        -2.413666959482      0.005678013230      0.422989074604
 C        -3.529463093768     -1.295070274618     -0.231812574902
 C        -3.003607942959     -2.398442059441     -0.910178410587
 C        -3.851358836627     -3.396983872825     -1.394219033834
 C        -5.227931565296     -3.299594002623     -1.200146376176
 C        -5.760204519331     -2.198645090411     -0.524680406839
 C        -4.916452275713     -1.199059647253     -0.046733162727
 Ru       -0.105681031562     -0.107217546644      0.241763789057
 C        -0.018758275720     -0.205928980326     -1.570471828873
 O         0.029351632616     -0.272254923981     -2.733435251974
 C        -3.239722928825      1.531890154275     -0.171349946044
 C         3.283472599573      1.199074046597      0.122480317376
 C         4.593409542312      1.319150759956      0.609287677260
 C         5.430022081831      2.329872839495      0.142460661359
 C         4.970484430398      3.228020394408     -0.823633381132
 C         3.672671816798      3.111077185467     -1.317142751637
 C         2.831142595864      2.102285470047     -0.843858823403
 C        -3.832980580718      2.472393621478      0.675699116008
 C        -4.405242183626      3.632859425849      0.148553828437
 C        -4.393035537314      3.860301092091     -1.225738322746
 C        -3.800551401027      2.924790243391     -2.077532278800
 C        -3.222752691394      1.772067138394     -1.553257870092
 H        -0.153843181735     -1.776668332624      0.413288084310
 H        -0.085899124637      1.583120658209      0.292863128352
 H         0.911244145214      0.641532350004      4.151295989985
 H        -0.210679883136     -0.958118906395      2.777413210017
 H        -1.581783016996      0.497616155496      4.036698365404
 H        -3.631350593918      0.355656614188      2.568483588699
 H        -2.683284646856     -1.140117500600      2.503985502735
 H         2.228614214192     -1.058966333447      2.954133328890
 H        -2.749885007606      1.051235572131     -2.227362697012
 H        -3.784136731912      3.097649420272     -3.156337255959
 H        -4.842624303331      4.767889648743     -1.635750541597
 H        -4.864105173496      4.361588301774      0.821221437533
 H        -3.855119270541      2.315781774960      1.756211329239
 H         3.118154181159      0.478756936917      2.926623909225
 H        -1.478500572813      1.687853450776      2.716505474136
 H         0.954309787100      1.732191354157      2.742819891514
 H        -1.923510552653     -2.474638030674     -1.057684745934
 H        -3.430913830224     -4.253438067995     -1.926711538416
 H        -5.891249501357     -4.081271485540     -1.578642586208
 H        -6.839318298370     -2.117322998691     -0.373423853285
 H        -5.343241989257     -0.334730419886      0.470238449709
 H         4.970001379076      0.617125738568      1.358564756743
 H         6.447113688142      2.416170455588      0.532434190235
 H         5.628173613190      4.019522882225     -1.191398625194
 H         3.307739115241      3.809575267410     -2.073970208278
 H         1.810559465771      2.019584450754     -1.224284772654
 H         2.191048579711     -1.921437857505     -1.572075071870
 H         3.476071251193     -3.956573214377     -2.153701334438
 H         5.165132509232     -4.867474999734     -0.562572671862
 H         5.578763871089     -3.704235726402      1.601638585498
 H         4.323696487373     -1.660217134662      2.175858488857
 C        -0.539470707358     -3.838289388870      2.692070255380
 O         0.073084444124     -2.757274749079      3.388859672067
 H        -1.198190759477     -3.546448278007      1.865399810312
 H        -0.906822407807     -4.649806561220      3.331646115699
 C         0.899134065658     -3.602007063377      2.581756550786
 H         1.245638491479     -3.110245772851      1.664269265908
 C         1.921569812136     -4.424384581798      3.306727928917
 H         2.307533722892     -5.212392130730      2.641905663066
 H         2.772883296381     -3.797268055053      3.613670356118
 H         1.492020621827     -4.896611029802      4.202764866874

75
h-TS-Noyori-PNP
Solvent-corrected electronic energy = -2224.65519921
Correction to Gibbs free energy = 0.519718
Imaginary vibrational frequency = 1086.3584
 C        -4.225534484535      1.732152157726     -0.209646135618
 C        -3.304334957235      0.787013400216     -0.679135020867
 C        -3.117964854909      0.646747124073     -2.061067061030
 C        -3.841091271344      1.432632527463     -2.956180474777
 C        -4.754223264098      2.374625912021     -2.480590561715
 C        -4.944468441555      2.522543823690     -1.107363504905
 P        -2.313625479437     -0.276031134690      0.441176317016
 C        -2.359334129275      0.587477609616      2.076349548570
 C        -1.138421551095      0.168864123526      2.881514389195
 N         0.073433048541      0.399049932183      2.084121416194
 C         1.313018186640      0.047528253588      2.793340348682
 C         2.514216328056      0.422142044284      1.937019102501
 P         2.286816326087     -0.274108446845      0.235552254360
 C         3.148421031512      0.920477793322     -0.862489267134
 C         2.709343902862      1.049156704141     -2.185931734953
 C         3.329853196532      1.946574676243     -3.054283358614
 C         4.393477409838      2.730349293722     -2.607049769544
 C         4.836936842996      2.609229184944     -1.290080018264
 C         4.219576680968      1.708910549714     -0.422361766115
 Ru       -0.028420387254     -0.475736559656      0.057713581568
 C        -0.095780489895     -1.204107906792     -1.609325883813
 O        -0.133111507145     -1.685754361079     -2.670472938211
 C         3.372150894651     -1.756195616375      0.146788155893
 C        -3.396375095554     -1.749137331357      0.632046721173
 C        -4.716201551851     -1.617476432359      1.088164503394
 C        -5.533237800521     -2.738106512853      1.213425590756
 C        -5.043396060270     -4.002276708503      0.876471801339
 C        -3.735461110945     -4.139753967827      0.416112295672
 C        -2.913544901412     -3.017262928025      0.296150591349
 C         2.851414748822     -2.971470259413     -0.309167267639
 C         3.667981597897     -4.100020142842     -0.403553719070
 C         5.010435128740     -4.024315467864     -0.038066347525
 C         5.538373534255     -2.814942011669      0.419441454668
 C         4.725725858948     -1.687372892837      0.508000853585
 H        -0.063170080543      1.188935609590     -0.412841585825
 H         0.032523862942     -1.966525984007      0.792562591561
 H        -1.095184708319      0.744799761017      3.822723485715
 H         0.126542725229      1.407001527934      1.841297864158
 H         1.366607462082      0.580749843244      3.759128556670
 H         3.455322357975      0.095439475361      2.400814373283
 H         2.537760220975      1.515177102670      1.816724570286
 H        -2.301101479520      1.668171975880      1.868522009220
 H         5.156664745173     -0.746822489547      0.861461008310
 H         6.590301788576     -2.749348778669      0.707664270502
 H         5.649082863117     -4.908264875818     -0.108677246267
 H         3.248488781228     -5.042909971247     -0.762483996314
 H         1.797032831227     -3.037813569079     -0.586267529739
 H        -3.291513285961      0.396837197257      2.626906657404
 H         1.298893881128     -1.032604245145      3.008270356085
 H        -1.188522370130     -0.899287447568      3.146685504545
 H         1.867679938262      0.449355089769     -2.540717793680
 H         2.974520752773      2.037829702752     -4.083450991081
 H         4.875231554762      3.439391735560     -3.284645723891
 H         5.667005601618      3.222903472823     -0.932022632262
 H         4.578436449708      1.633204314845      0.606842257285
 H        -5.114782229057     -0.631931242663      1.345538075597
 H        -6.558699680175     -2.625139229699      1.573430874037
 H        -5.686032271014     -4.880866338768      0.972956125777
 H        -3.347868826267     -5.125822363787      0.149112615169
 H        -1.885310009553     -3.126727078582     -0.056919821643
 H        -2.396342704597     -0.078528004348     -2.444548152147
 H        -3.684786834108      1.312739193595     -4.030849868038
 H        -5.316488617931      2.996036778588     -3.181757278478
 H        -5.657112354193      3.258971954152     -0.728258458072
 H        -4.391023864970      1.863680030981      0.862070016280
 C        -0.221944923820      2.812719661112     -0.684588196470
 O         0.686759328041      2.889820932271      1.028795187142
 H        -1.301348762568      2.645126964804     -0.676322245020
 H         0.290733702178      2.551173146312     -1.614200487660
 C         0.329352219901      3.893912084914      0.132727380754
 H        -0.433716642664      4.599091938579      0.526871154831
 C         1.503152047269      4.665927882302     -0.434696255508
 H         1.177663373762      5.390647875695     -1.198719300783
 H         2.010644690342      5.218550864428      0.372418423732
 H         2.231279318109      3.974730493008     -0.889361311588

75
i-Noyori-PNP
Solvent-corrected electronic energy = -2224.77090872
Correction to Gibbs free energy = 0.524251
 C        -4.255680759929      1.886758254122      0.121888113068
 C        -3.243039835081      1.098109485154     -0.441310405175
 C        -2.985956807990      1.197418209439     -1.814292856841
 C        -3.728785582512      2.068081119145     -2.611272585661
 C        -4.732091556582      2.852348509156     -2.042726094478
 C        -4.994907503206      2.759117410228     -0.675504574948
 P        -2.215302695094     -0.032076545325      0.575872156960
 C        -2.198808357220      0.729820206561      2.256480131397
 C        -0.899099021975      0.324934359123      2.939196999324
 N         0.233287157546      0.532196758384      2.049638011983
 C         1.483276876054      0.285870187487      2.754083926126
 C         2.671274996759      0.619314001874      1.860968466885
 P         2.404434575061     -0.222752928491      0.246228691864
 C         3.369281166405      0.747029966058     -0.976276799001
 C         3.072249895169      0.587653495168     -2.336581338941
 C         3.767427504329      1.312718052717     -3.302169016660
 C         4.764907175165      2.210446808422     -2.918984864934
 C         5.068469832463      2.373007854446     -1.567962186366
 C         4.376431163772      1.644129318128     -0.599842594781
 Ru        0.064567449166     -0.225601813458      0.088875411269
 C        -0.090387336342     -0.907374960052     -1.609085940833
 O        -0.192637933703     -1.420557220227     -2.651086705746
 C         3.326724939071     -1.805333604981      0.315626953097
 C        -3.247545745162     -1.545075704332      0.697647150481
 C        -4.513752066577     -1.506513558168      1.299319736067
 C        -5.298097636992     -2.655548397561      1.365031020111
 C        -4.829276552637     -3.855157693143      0.825047404784
 C        -3.574597476701     -3.900146225039      0.220439392343
 C        -2.785629836464     -2.750262820738      0.157923037246
 C         2.708989711642     -2.996714070776     -0.077749767029
 C         3.421864383955     -4.197054919157     -0.063158153908
 C         4.753729153147     -4.214181506645      0.346601183794
 C         5.377364474980     -3.027335559596      0.738664636218
 C         4.669244592347     -1.828485862127      0.719785077676
 H         0.571762946209      2.010653618863     -1.035303500156
 H         0.028196805902     -1.695679950064      0.589478321394
 H        -0.785896923517      0.929862713266      3.861935307874
 H         0.284957173632      2.226550051544      1.629384725798
 H         1.545062118466      0.911114137673      3.668185115432
 H         3.634499760861      0.360014724351      2.323832365878
 H         2.666563517520      1.699687625380      1.647756375645
 H        -2.203878177632      1.820509120370      2.105497795391
 H         5.170359106669     -0.902618742033      1.016246866766
 H         6.422510856986     -3.035940356164      1.057106143263
 H         5.310899479041     -5.154144204502      0.359129570970
 H         2.930939472917     -5.122362498041     -0.373836525816
 H         1.664872011628     -2.985645796344     -0.399013516735
 H        -3.085191759397      0.461448561351      2.849237800075
 H         1.563646423418     -0.767621918692      3.103292755775
 H        -0.971280606911     -0.731996739261      3.279244767449
 H         2.285354905054     -0.104142964212     -2.647162330563
 H         3.523212252422      1.181042877215     -4.358943356885
 H         5.304843010279      2.785655714520     -3.675019246341
 H         5.848719687649      3.073781176811     -1.261280437484
 H         4.629621849420      1.787870790749      0.452832412247
 H        -4.897107809005     -0.572325690110      1.718766270060
 H        -6.281776990562     -2.614484538458      1.838835208664
 H        -5.445798065783     -4.755972407539      0.876261488558
 H        -3.202763039502     -4.835272507417     -0.205059436928
 H        -1.801170641309     -2.791742497767     -0.312928908656
 H        -2.193148423686      0.597302911945     -2.266810754859
 H        -3.516146470679      2.138004660218     -3.680642707206
 H        -5.309250952675      3.540179576539     -2.665407607495
 H        -5.778686344824      3.372394298551     -0.224487037567
 H        -4.469620653029      1.831875822040      1.191999835089
 C         0.382244815087      3.097940969337     -0.995042683289
 O         0.355091031606      3.206657274376      1.437593717745
 H        -0.185411574504      3.362621207879     -1.901620645592
 H         1.361814098081      3.603289222451     -1.037032083738
 C        -0.375138453700      3.501736247672      0.268329573262
 H        -1.334955383000      2.947402258624      0.276134795718
 C        -0.702705596076      4.986745239955      0.274999056334
 H        -1.307046297227      5.265825315535     -0.601791440701
 H        -1.266896181868      5.250421099689      1.183049809773
 H         0.223779678203      5.584785115029      0.262341010605

66
RuOiPr-PNN
Solvent-corrected electronic energy = -1520.21726872
Correction to Gibbs free energy = 0.499837
 Ru       -0.202836608542     -0.911652550391     -0.327621130544
 P         1.888479879348      0.013502839071      0.039252662825
 C         2.863614201554     -0.310436824880      1.631357518622
 C         3.702290995977     -1.586480146915      1.479191146836
 C         3.753486394279      0.863953792349      2.061606456043
 C         1.829259182147     -0.556841470338      2.736833398981
 C         3.058505090812     -0.000187749825     -1.461352994000
 C         4.399422198672      0.697692594970     -1.204479457751
 C         2.357592252792      0.749344375516     -2.608038371707
 C         3.310114447151     -1.448233582447     -1.907388224150
 C         1.396776421937      1.800580733561      0.190234704019
 C         0.179848085872      2.113336079271     -0.635715227750
 N        -0.625157579263      1.084817648134     -0.950702965939
 C        -1.769630055788      1.270760475775     -1.621868973605
 C        -2.160493963074      2.541604498251     -2.032749201869
 C        -1.327285671932      3.618941528853     -1.743220452507
 C        -0.145778421665      3.407695777410     -1.038355724010
 C        -2.555903077651      0.027580537751     -1.939363967017
 N        -2.285482785356     -1.047879246928     -0.974581893517
 C        -2.839947607832     -2.347471826161     -1.381261183332
 C        -4.351509006148     -2.370459500841     -1.550950388888
 O        -1.311442576545     -0.184642871030      1.429133866171
 C        -1.646879248518     -0.920156770043      2.551762074318
 C        -2.590575948958     -2.093134815863      2.252459016735
 C         0.231018350718     -2.606452658089      0.145465428775
 O         0.543955887982     -3.695350026401      0.426089974789
 H        -2.667287473851     -0.771797718800     -0.061490445997
 H         4.096095245691     -1.875623948805      2.467616604153
 H         3.100633266591     -2.429272183355      1.104411968573
 H         4.564615948883     -1.449176918679      0.812242640716
 H         4.269819029156      0.589568131236      2.996784798538
 H         3.165705216840      1.769591592647      2.272822208267
 H         4.525325084332      1.118039197649      1.326039478291
 H         2.352909421300     -0.687682605296      3.698085524009
 H         1.246262208740     -1.466605598129      2.540393035494
 H         1.124678488348      0.281072000097      2.848462534606
 H         4.956514699938      0.753515826242     -2.154558076332
 H         5.031897820605      0.151710372748     -0.491668442296
 H         4.270705125125      1.729312374236     -0.842652606296
 H         2.967337419162      0.646603980461     -3.520660318789
 H         1.359663637760      0.343615055134     -2.824750069222
 H         2.261873598613      1.826526561719     -2.403108056672
 H         3.935695466735     -1.440745272144     -2.815528073864
 H         2.371127943485     -1.965950673943     -2.149618411330
 H         3.840879520644     -2.038613047385     -1.148784348152
 H         1.125596167241      1.952231687255      1.248567759253
 H         2.219781750690      2.495733608585     -0.030173948393
 H        -3.098305625238      2.677787506319     -2.573447293029
 H        -1.603525221516      4.626898570660     -2.060421612067
 H         0.518067309167      4.236599834067     -0.788446843247
 H        -3.627338232648      0.275694955915     -1.997478209454
 H        -2.248671925315     -0.326920953479     -2.938366010296
 H        -2.542341983855     -3.075487751762     -0.614610290629
 H        -2.337217560219     -2.646600065735     -2.314447319616
 H        -4.686832917803     -3.401122846434     -1.741297994921
 H        -4.855184391017     -2.014622600263     -0.637722610860
 H        -4.690231530696     -1.751578345473     -2.395501510438
 H        -0.746730361736     -1.373843864377      3.028612172449
 H        -2.837053090267     -2.661022017817      3.165230249930
 H        -3.538251748641     -1.732491660063      1.813188863047
 H        -2.127032029801     -2.793348389006      1.540725457811
 H         0.292063744707     -1.274377078351     -1.814107167107
 C        -2.272656437750      0.001822283212      3.602840600938
 H        -2.527890293834     -0.535032628006      4.531821320045
 H        -1.578387084258      0.818456776554      3.859530971336
 H        -3.195673153279      0.458844531802      3.204890710022

66
a-TS-PNN
Solvent-corrected electronic energy = -1520.19646433
Correction to Gibbs free energy = 0.494000
Imaginary vibrational frequency = 1012.9416
 Ru       -0.385114768509     -0.218825851306     -0.657932287553
 P         1.778163406679     -0.116786564155      0.095633481852
 C         2.508345266800     -1.558304043700      1.084828775472
 C         3.063408575761     -2.612252245699      0.116347489567
 C         3.583682880840     -1.159984379337      2.105698577505
 C         1.324579349327     -2.181017675411      1.841843967570
 C         3.065636741582      0.602690334551     -1.099181858468
 C         4.488087503350      0.682550671620     -0.534792894576
 C         2.601715317288      2.028578663482     -1.447120338817
 C         3.060647107777     -0.232703633776     -2.388769728924
 C         1.600778103332      1.216473166363      1.392358231235
 C         0.475112263849      2.161938930973      1.069807382208
 N        -0.495828243545      1.690627052112      0.270632604289
 C        -1.605578913685      2.395935799369      0.018996227470
 C        -1.767815298512      3.675582388278      0.549231882030
 C        -0.752995248315      4.206507693112      1.337034270815
 C         0.380542563805      3.442810572011      1.608511983462
 C        -2.613643541772      1.725548026752     -0.876673830148
 N        -2.453438826365      0.283026718611     -0.865746964700
 C        -3.309443722304     -0.392535785475     -1.827770856480
 C        -4.803357169100     -0.291689543204     -1.523350024346
 O        -1.685049216731     -0.681569722175      1.205269028229
 C        -2.168375964553     -1.840372500332      1.820247693783
 C        -2.513227167099     -2.939161833375      0.816886299930
 O        -0.074952387605     -2.757272082136     -2.200785033859
 H        -2.361587569439     -0.245962644889      0.333633750484
 H         3.299801839273     -3.530905712258      0.677571346389
 H         2.330635820976     -2.878647124234     -0.660464610528
 H         3.989741255859     -2.283399494486     -0.375681877690
 H         3.907295068674     -2.060421618677      2.653473303166
 H         3.201503282910     -0.451204311171      2.855278468707
 H         4.476159368157     -0.721564735421      1.644385862370
 H         1.689698517663     -3.011363039052      2.468064839480
 H         0.568378162706     -2.571401207171      1.148432788852
 H         0.817673507684     -1.458665666136      2.499221231906
 H         5.129510679735      1.223727135086     -1.249672877242
 H         4.936799292702     -0.309130466301     -0.385642378342
 H         4.531154394748      1.230908981822      0.419155626224
 H         3.234331265687      2.422648219306     -2.258875673496
 H         1.558135185702      2.041132892802     -1.792089054665
 H         2.698659666295      2.719170462888     -0.595417268554
 H         3.752672783208      0.219866339255     -3.117895805797
 H         2.057209120046     -0.258895568228     -2.835136711673
 H         3.386313079962     -1.268204729486     -2.222270964036
 H         1.316290367737      0.690029551082      2.318421110713
 H         2.536315809646      1.755369024991      1.603913121646
 H        -2.677307524219      4.240733917123      0.340615516943
 H        -0.849702596625      5.210705989253      1.755146017390
 H         1.178126237372      3.826163567940      2.246353203450
 H        -3.624699466371      2.051310685683     -0.565366015535
 H        -2.461893814673      2.127176091469     -1.901666003181
 H        -3.022036242867     -1.454115619101     -1.837358382083
 H        -3.108927688430     -0.014726846356     -2.849979773336
 H        -5.384126115652     -0.897172616778     -2.235619127489
 H        -5.015809131570     -0.661277650934     -0.507444501841
 H        -5.178361021160      0.741284600272     -1.591625770022
 H        -1.376493389705     -2.233816158801      2.486862770602
 H        -2.848808219718     -3.854720564411      1.328424434707
 H        -3.323216930096     -2.611119890911      0.145056353216
 H        -1.641984204633     -3.191927346364      0.195604218893
 H         0.081203803198      0.460627890857     -2.004021742177
 C        -3.371053994678     -1.486574076033      2.694246645191
 H        -3.738297033613     -2.359451706493      3.256724483863
 H        -3.099491792336     -0.696439928016      3.409425952064
 H        -4.197039158485     -1.108855730636      2.068863509196
 C        -0.223790227970     -1.786856054638     -1.583634095309

66
b-PNN
Solvent-corrected electronic energy = -1520.20087050
Correction to Gibbs free energy = 0.495206
 N         0.794467213534     -1.088280739767     -1.278843387084
 C         1.911541338745     -0.988661102913     -2.016450842723
 C         0.054879126524     -2.213990276840     -1.265411551912
 C         2.338038193330     -2.055287852887     -2.806351487647
 C         0.420629189974     -3.302455995877     -2.052290736896
 C         1.574875147431     -3.217389455400     -2.829132895007
 H         3.251175865999     -1.964320987628     -3.396806338383
 H        -0.188232755012     -4.207725228588     -2.043341556339
 H         1.881829542511     -4.064213312116     -3.447101439895
 N         2.259432462924      1.075488570042     -0.753173266336
 C         2.774271829024      2.432549690724     -0.782007037866
 H         2.360782643080      2.974298106613      0.083149833983
 H         2.412506739534      2.980400617474     -1.681436076452
 C         4.297911731759      2.538676657445     -0.727399831830
 H         4.609406501327      3.593517016442     -0.660607221993
 H         4.781479661886      2.111758410605     -1.620257161126
 H         4.692972328153      2.009875902764      0.155913766789
 C        -0.272658690358      2.196854514232      0.621301958705
 O        -0.651089639313      3.191406669734      1.100051601268
 Ru        0.258519973818      0.664256760430     -0.196080752821
 C         2.612235032526      0.339634244052     -1.953276389019
 H         3.700239922567      0.159081081639     -2.049382188514
 H         2.324605491271      0.894162010296     -2.877401502757
 C        -1.124942411031     -2.245704256090     -0.333768522904
 H        -0.778403328280     -2.693332713344      0.612860846341
 H        -1.921214783202     -2.899954048470     -0.717282963586
 P        -1.725395417472     -0.534776363493      0.086698117226
 C        -3.075953689779     -0.202330262759     -1.201250039719
 C        -2.491080831392     -0.562069297803     -2.578185039591
 C        -3.420496934995      1.294353645250     -1.193934025593
 C        -4.349695494424     -1.027350698128     -0.992416164584
 H        -2.340656772019     -1.645984710699     -2.696882851077
 H        -1.534990452994     -0.053970244966     -2.771112588011
 H        -3.201311131033     -0.245275718893     -3.359560600976
 H        -3.828321728470      1.629497428107     -0.230281911377
 H        -4.184753675948      1.493431614511     -1.963600112442
 H        -2.540696323434      1.911947553604     -1.425459177572
 H        -5.019020074197     -0.877659286288     -1.856138336655
 H        -4.904052750741     -0.719528570382     -0.095020688094
 H        -4.140958775741     -2.106107151148     -0.923458894590
 C        -2.460652537635     -0.752215865086      1.816599292946
 C        -3.300478571640      0.479742348145      2.176364004022
 C        -1.258451509468     -0.813677616711      2.770687000509
 C        -3.290595849232     -2.029568233634      2.000466120185
 H        -4.240677779569      0.524776466346      1.608390755472
 H        -2.746486841098      1.416868720751      2.010111033033
 H        -3.564938725605      0.436937051933      3.245982187554
 H        -0.582858030898     -1.650571993529      2.537588998038
 H        -1.619488702797     -0.957145324413      3.802643833860
 H        -0.670855695267      0.114227628815      2.740203835043
 H        -3.609690551666     -2.096090345672      3.054211866839
 H        -2.709405261299     -2.938052907837      1.782455802954
 H        -4.197447728657     -2.045084575641      1.384678072753
 H         2.384381067062      2.201762534922      2.153427553745
 H        -0.353229030065      1.281664557248     -1.495503794509
 H         2.396575959382      0.206986545302      0.592608336781
 C         2.618957286533      0.081893396417      2.580930286071
 C         2.156764822867      1.484210490980      2.955913018167
 O         2.038131401545     -0.362039762511      1.366205114413
 H         3.718235100607      0.113412669312      2.443237340228
 H         2.662267923683      1.828407203816      3.872100953766
 H         1.069728724878      1.504296098373      3.134239858053
 C         2.321731315330     -0.930560452005      3.674633454795
 H         2.638796238454     -1.938110180524      3.364400183182
 H         2.858572442227     -0.671175910552      4.600049207436
 H         1.245442261847     -0.960888901737      3.903200828013

66
c-PNN
Solvent-corrected electronic energy = -1520.20385588
Correction to Gibbs free energy = 0.492010
 N        -0.398819508060      1.748488572087      0.404236983979
 C        -1.484632660945      2.514275840078      0.213873969230
 C         0.607124001866      2.137555708933      1.213644704713
 C        -1.590857342528      3.761522270145      0.829069035155
 C         0.566228013965      3.383093961125      1.831814625547
 C        -0.544836407005      4.202066313916      1.630856559651
 H        -2.479768665478      4.373557739745      0.667545827486
 H         1.389802922890      3.697261336598      2.474695356795
 H        -0.596356185288      5.181082664063      2.112572570030
 N        -2.342912883147      0.527121498823     -0.933269068361
 C        -3.211245832163      0.040664617151     -1.991366012424
 H        -2.919098343111     -0.993829946619     -2.229911344852
 H        -3.064081250226      0.618642297475     -2.931739277034
 C        -4.699643734337      0.049079600523     -1.643368290777
 H        -5.289324093364     -0.410790128457     -2.452715843872
 H        -5.089437052546      1.068356918160     -1.493763466746
 H        -4.886307770341     -0.521959848454     -0.718585870470
 C        -0.243002393532     -1.516132743277     -1.796479052566
 O        -0.146199585895     -2.442327126153     -2.500010796319
 Ru       -0.344570624872     -0.038843035797     -0.745621079429
 C        -2.522511239057      1.950548745796     -0.714152053134
 H        -3.518992031768      2.204864801601     -0.302211009194
 H        -2.446981563812      2.527701918804     -1.665127005475
 C         1.705321434505      1.142150719660      1.464020579909
 H         1.437685654337      0.602911969064      2.387716862849
 H         2.665141407543      1.639814224772      1.663764390368
 P         1.818542981805     -0.139259628323      0.117509606965
 C         3.212351820884      0.492975811597     -0.995363530042
 C         2.910005117275      1.971456095534     -1.294449980396
 C         3.186558657317     -0.286593773675     -2.318227877197
 C         4.604299120814      0.398450864060     -0.364039134561
 H         3.030197052919      2.610863585392     -0.406683629913
 H         1.894075428895      2.115128232837     -1.691513977751
 H         3.620388743326      2.333972866954     -2.055575107082
 H         3.371775353593     -1.360704014263     -2.179009274256
 H         3.975942386127      0.101691504419     -2.983230294590
 H         2.223298873569     -0.170710377395     -2.836246555161
 H         5.331074838218      0.911779502411     -1.015801064091
 H         4.941529271249     -0.642124869795     -0.257322373875
 H         4.647957984807      0.885001542065      0.622696209270
 C         2.324302911304     -1.698740413339      1.063321483585
 C         2.779210380685     -2.775478826093      0.070477346414
 C         1.042705328291     -2.187481682473      1.758891937277
 C         3.406309536205     -1.480306594365      2.128826113563
 H         3.753413638850     -2.538581845237     -0.381188820723
 H         2.046783298622     -2.926699350300     -0.737678664338
 H         2.888359090494     -3.735393687609      0.602061173050
 H         0.625716871787     -1.437383594422      2.448863205388
 H         1.270169253576     -3.090083825535      2.349933385734
 H         0.262375309887     -2.446628605077      1.029196591293
 H         3.574748290084     -2.430513235518      2.663070097929
 H         3.108276833281     -0.736938630186      2.883153321835
 H         4.368700424192     -1.171527390635      1.703732560259
 H        -3.087312022834     -2.379861264381     -0.556671606777
 H         0.214717025068      0.736157419977     -1.974705027018
 H        -2.537122068748     -0.299946797305      0.582301480769
 C        -3.103008695874     -1.937861079058      1.576416814120
 C        -2.814644306022     -2.858252220298      0.395472698564
 O        -2.398552937827     -0.719331550075      1.483946604337
 H        -4.194290557337     -1.732071333862      1.583873074432
 H        -3.390745130086     -3.793371669596      0.479254486232
 H        -1.743989879796     -3.116803665053      0.352216176728
 C        -2.743157070495     -2.586911605969      2.903223703299
 H        -2.943557065235     -1.895475680428      3.736346536535
 H        -3.328967627811     -3.504129251734      3.067939912193
 H        -1.673239728687     -2.851743853008      2.925760102942

68
d-PNN
Solvent-corrected electronic energy = -1521.38428703
Correction to Gibbs free energy = 0.510698
 Ru       -0.103024207950     -0.798371268003     -0.294327802456
 P         2.000355375004      0.190861589092      0.059855852752
 C         0.437085375293     -2.541483322813     -0.381291076941
 N        -2.195362949731     -0.932908395896     -0.704879165555
 N        -0.673900638317      1.246174541160     -0.370967521756
 C         1.436672265580      1.856908292250      0.670079074414
 C         3.138541074385     -0.423112774712      1.445425891258
 C         2.984760497710      0.582390105430     -1.513173886535
 O         0.806722656368     -3.638873951217     -0.475985284907
 C        -2.586006118742      0.260532678661     -1.432590708218
 C        -2.694996137533     -2.137761510479     -1.347431644245
 C        -1.884613825009      1.477941137398     -0.902490463286
 C         0.106822133185      2.243439105486      0.081258735432
 H         1.306404869877      1.756835265854      1.760893724056
 H         2.185681241826      2.646724949738      0.512967229358
 C         2.245442545870     -0.950745315919      2.579247032823
 C         3.986619437773     -1.592307042378      0.927850161493
 C         4.042879443156      0.674109585244      2.024466779077
 C         3.218781499191     -0.715441065719     -2.300367713494
 C         2.120642833720      1.523171255119     -2.371065086078
 C         4.324724903777      1.277910093327     -1.249981841271
 H        -2.318476495307      0.194711354586     -2.514924656559
 H        -3.676683607507      0.444563884880     -1.407685791599
 H        -2.290375020832     -2.246693194151     -2.379829172906
 H        -2.313549199894     -3.002711259833     -0.780553582113
 C        -4.219776876469     -2.240538905304     -1.405070809415
 C        -2.388313016059      2.774501553480     -0.973300948802
 C        -0.338084936626      3.561826816496      0.018871443605
 H         1.548954494756     -0.187235405590      2.960562732388
 H         1.660356330539     -1.827589203014      2.267183769176
 H         2.887248730706     -1.256455937079      3.421505769687
 H         4.758838931026     -1.268277152090      0.216336531933
 H         4.503174645190     -2.065617818963      1.778955114027
 H         3.368558699794     -2.365475222844      0.444815372269
 H         4.668028917380      0.233845038516      2.819021604860
 H         4.719755961388      1.113069885757      1.282670814640
 H         3.461853562641      1.487198874377      2.484793698824
 H         3.849071920816     -1.432270386271     -1.757071419168
 H         2.270497319082     -1.212777736211     -2.550172772319
 H         3.732880863992     -0.474124297005     -3.245450469216
 H         2.010675796713      2.519090266902     -1.915852026336
 H         2.615447370702      1.664438689529     -3.345747074007
 H         1.119287503313      1.111665155431     -2.562183943487
 H         4.763436610913      1.580209412331     -2.215415752367
 H         4.208577260542      2.189741632750     -0.644157308752
 H         5.051371644351      0.617660696822     -0.756654832489
 H        -4.523164700055     -3.231446723707     -1.778870071384
 H        -4.656721038597     -2.105170325148     -0.402215864689
 H        -4.667499904354     -1.489129962335     -2.074471325804
 C        -1.601562995705      3.823387523898     -0.506852177718
 H        -3.379032748411      2.952468003296     -1.394044515007
 H         0.299082579232      4.367910194347      0.385426145687
 H        -1.971748159742      4.850001542260     -0.553544123857
 O        -3.147708180057     -0.939051958525      1.763357064488
 C        -3.165006981080      0.384820380886      2.238977236545
 H        -2.275087878885      0.930429155222      1.859556559695
 H        -2.840804002426     -0.919768392375      0.785690130154
 C        -4.406321110904      1.129129321596      1.753742662424
 H        -5.318437806206      0.648282712247      2.145202113965
 H        -4.400971306135      2.181746233127      2.079929529659
 H        -4.461828044686      1.114313623682      0.654163169284
 H         0.120975381049     -0.748622725179     -1.879618064054
 H        -0.145926664607     -0.643339131497      1.541755674824
 H        -0.875368293213     -0.971409979305      1.374508365733
 C        -3.075871432008      0.356289163862      3.757310479299
 H        -2.148565441648     -0.141718663879      4.081753414184
 H        -3.087205421077      1.372961900004      4.180097294009
 H        -3.927877606861     -0.202476104558      4.179086486209

68
e-TS-PNN
Solvent-corrected electronic energy = -1521.38220769
Correction to Gibbs free energy = 0.508248
Imaginary vibrational frequency = 931.5006
 Ru       -0.225686467485     -0.803705550048     -0.169875914832
 P         1.878182653954      0.169162749915      0.171288378461
 C         0.305853005837     -2.553180062481     -0.227667607490
 N        -2.329723520817     -0.941089024150     -0.579794605522
 N        -0.791662173594      1.239169190559     -0.267119475173
 C         1.324798493425      1.843925427876      0.765773681534
 C         3.005862226989     -0.448250070927      1.562433170765
 C         2.864525262264      0.536405061661     -1.405168196940
 O         0.664825427401     -3.654188345746     -0.302771835141
 C        -2.731570182199      0.264388363473     -1.299818917573
 C        -2.827930141668     -2.159081837308     -1.221051841532
 C        -2.006825441653      1.475872232069     -0.785770908743
 C        -0.002689603299      2.234455664422      0.174616575854
 H         1.192292622640      1.754396356880      1.857371158904
 H         2.079730822639      2.626571547499      0.601681222988
 C         2.105680413723     -0.960064880308      2.697854254418
 C         3.845149357416     -1.627504082527      1.052871685161
 C         3.918360134116      0.645537791265      2.135911499604
 C         3.092616990149     -0.770862631217     -2.178359049632
 C         2.007385471552      1.473894295339     -2.273418632562
 C         4.207535088428      1.227607537220     -1.145210516612
 H        -2.486066988664      0.172071995764     -2.377860859177
 H        -3.818929663836      0.446379366130     -1.242416484229
 H        -2.389747874736     -2.264482938333     -2.232437231983
 H        -2.455745823351     -3.010511668661     -0.630280528593
 C        -4.349420189531     -2.247947062176     -1.303292137158
 C        -2.504570294102      2.773346915825     -0.861049521112
 C        -0.440128643834      3.555206178981      0.104956197315
 H         1.413434103747     -0.188089405218      3.069340953100
 H         1.515558650305     -1.835678631654      2.392173302854
 H         2.743259239903     -1.262127961509      3.544548385544
 H         4.622739222629     -1.312479018961      0.343156888211
 H         4.354273177693     -2.101025635057      1.908251305406
 H         3.222219664179     -2.397533057660      0.571295416597
 H         4.539365017480      0.204248725581      2.933020346755
 H         4.599079073528      1.075198548446      1.392114003412
 H         3.343179187863      1.465309482985      2.591728250575
 H         3.725022072234     -1.481899351327     -1.630175001560
 H         2.142435756930     -1.269843648333     -2.417472085011
 H         3.602215363038     -0.540751121988     -3.128576345950
 H         1.900610504750      2.473904950019     -1.826626627306
 H         2.506289421863      1.604852232589     -3.247368614899
 H         1.004933596388      1.065181438795     -2.464444541692
 H         4.650809163172      1.516068317317     -2.112695596286
 H         4.094286651605      2.147003840490     -0.550359463061
 H         4.928801141253      0.569438136171     -0.641614493463
 H        -4.650665918518     -3.245444749899     -1.658941629812
 H        -4.799312075725     -2.087958813462     -0.310636047531
 H        -4.777735400042     -1.508840211782     -1.997940127790
 C        -1.705875016308      3.821050254929     -0.411664928122
 H        -3.499106800261      2.953323273427     -1.271684316339
 H         0.204394553491      4.359829840594      0.461576028380
 H        -2.070007226732      4.849485093487     -0.463283903287
 O        -3.204054949102     -0.965368464530      1.750807155619
 C        -3.264400088862      0.302721418388      2.308615702582
 H        -2.414323888120      0.937475170101      1.952843831583
 H        -2.815473468079     -0.916119268640      0.568011327110
 C        -4.549261071959      1.037615018280      1.912077275624
 H        -5.431242123000      0.484445913667      2.278667117807
 H        -4.588237917805      2.061376470160      2.320948739504
 H        -4.631085568743      1.107322956902      0.815482044513
 H         0.014703156426     -0.769465850945     -1.751892190631
 H        -0.288376488565     -0.640782549957      1.663658605539
 H        -1.037885577358     -0.928444664396      1.499408502229
 C        -3.132330600672      0.218513298545      3.829704690312
 H        -2.175194458850     -0.252174624173      4.107737699850
 H        -3.177475199770      1.210954860480      4.308001149399
 H        -3.944556661770     -0.402978122859      4.244129639236

68
f-PNN
Solvent-corrected electronic energy = -1521.41397285
Correction to Gibbs free energy = 0.512162
 Ru       -0.085448596721     -0.892234668994     -0.436043437206
 P         1.937652700343      0.105513665183      0.046656677683
 C         0.497404363970     -2.613145532008     -0.452575072224
 N        -2.251149207414     -1.053166145095     -0.845682918200
 N        -0.735683600141      1.136386160313     -0.430372535264
 C         1.311320696953      1.719443074095      0.734410756050
 C         3.058015971844     -0.554820902544      1.431303173038
 C         2.987401096267      0.638252044084     -1.449696683606
 O         0.890475969064     -3.712268804952     -0.466139049715
 C        -2.638230205972      0.179281362081     -1.550562516791
 C        -2.730752372871     -2.279815380785     -1.504042058868
 C        -1.946725048140      1.375339268699     -0.955479698551
 C         0.002341824317      2.119196047538      0.112488089797
 H         1.124915507828      1.536043389960      1.806517126849
 H         2.049231927400      2.532423226477      0.672304545502
 C         2.168729518812     -1.186643650245      2.512542482996
 C         3.969716272749     -1.654725425773      0.869645550001
 C         3.899220037915      0.539845741624      2.105396726782
 C         3.294083892549     -0.594060082995     -2.312678205151
 C         2.136360903372      1.614631697245     -2.280764801652
 C         4.292956262090      1.354282009004     -1.086692755999
 H        -2.319751244041      0.084189848058     -2.603253129185
 H        -3.727746244933      0.340412180364     -1.545688205203
 H        -2.247326065951     -2.343254190770     -2.491365313484
 H        -2.353661448604     -3.123816707667     -0.908798570697
 C        -4.243722428906     -2.378801280023     -1.632726910868
 C        -2.485875224157      2.657269390105     -0.955806750208
 C        -0.477458450969      3.428439023123      0.126540083813
 H         1.437324219698     -0.474562300638      2.923959406118
 H         1.615690008233     -2.056817503059      2.134115762823
 H         2.811859345064     -1.522477330851      3.342793440720
 H         4.748965401729     -1.257869297251      0.204425647686
 H         4.480467771434     -2.159483316555      1.706261982256
 H         3.398472284508     -2.420202052271      0.321567603392
 H         4.515321746996      0.075431099697      2.893378875262
 H         4.582432022031      1.051029573354      1.418308234179
 H         3.270040906705      1.298430816059      2.594547646640
 H         3.934188643305     -1.322645495922     -1.797103323580
 H         2.370806738240     -1.105060105730     -2.620486008519
 H         3.826235417625     -0.274412367180     -3.224150290527
 H         1.985645045070      2.576015180120     -1.766509107603
 H         2.665862213519      1.830888662405     -3.223137212474
 H         1.154136934958      1.194464292871     -2.539414931528
 H         4.760928844940      1.728321762004     -2.012688784240
 H         4.123512488847      2.224443066599     -0.433971143795
 H         5.021294993035      0.688865634271     -0.603876640688
 H        -4.517816792554     -3.371928264552     -2.019387345035
 H        -4.730867329699     -2.252098081665     -0.652166554318
 H        -4.657396818784     -1.629488650132     -2.324356920305
 C        -1.733414731269      3.695229007831     -0.411133372047
 H        -3.476888305423      2.833726471144     -1.376305773197
 H         0.128137516998      4.222610823434      0.565649138050
 H        -2.129235190793      4.713029124278     -0.400551739700
 O        -2.859014565850     -0.665975988113      2.021369651550
 C        -2.957982508788      0.716729515697      2.338693575767
 H        -2.204260108835      1.276789154445      1.755528614670
 H        -2.681058734672     -1.009414750530      0.086872307410
 C        -4.337640631137      1.191509790543      1.921232402686
 H        -5.118424927014      0.643671591299      2.474025021254
 H        -4.460494181515      2.266257105840      2.123340786888
 H        -4.496678878997      1.023887739270      0.844513644886
 H         0.118297517080     -0.767641004192     -2.104394606363
 H        -0.442993325567     -0.902833318889      1.229050444399
 H        -1.908281226610     -0.871643027031      1.905661008480
 C        -2.675020086405      0.942743629217      3.817159253350
 H        -1.663411339271      0.590248196855      4.073721518778
 H        -2.737881474927      2.012034589715      4.073121221793
 H        -3.400100946825      0.392019896649      4.438177998219

56
RuH-PNN
Solvent-corrected electronic energy = -1327.01268133
Correction to Gibbs free energy = 0.417265
 N        -1.137661435563      1.295336671895      0.285484658189
 C        -2.423789906364      1.614030549166      0.080027265248
 C        -0.219035358146      2.232932234909      0.574576568825
 C        -2.856011804944      2.933954963732      0.158328356024
 C        -0.586330219334      3.576397635255      0.641217199259
 C        -1.917443389600      3.925875980154      0.432949307135
 H        -3.907519884578      3.175681975343     -0.004342558631
 H         0.167086539505      4.333360801863      0.863894328212
 H        -2.225044192467      4.972294667853      0.489173615962
 N        -2.841606721215     -0.809469072805      0.246926871661
 C        -3.514769448941     -1.983020779549     -0.341830140009
 H        -3.063743010999     -2.870110476072      0.125070744454
 H        -3.248118445501     -2.012654118046     -1.409432945134
 C        -5.024240492130     -2.013277231030     -0.158455005573
 H        -5.419346316368     -2.972044328344     -0.526535552745
 H        -5.531711448519     -1.211241383856     -0.715260753784
 H        -5.296742806973     -1.923579332100      0.905705778056
 C        -0.168573031745     -2.518919692267     -0.042199124762
 O         0.151980667594     -3.636479340178     -0.152679665586
 Ru       -0.634996294057     -0.770957614942      0.118592503410
 C        -3.324160240315      0.469932654818     -0.301984217580
 H        -4.358983548118      0.691263789417      0.001787211102
 H        -3.312103653309      0.383498256790     -1.402318977462
 C         1.176764263954      1.750838873179      0.856074634906
 H         1.259297694723      1.595365002535      1.945372220462
 H         1.924553457342      2.509683684651      0.584079830352
 P         1.504060300443      0.089881935847      0.079139050220
 C         2.199547575082      0.535362595240     -1.638007544420
 C         1.247166595572      1.570928808371     -2.261341025716
 C         2.199154420660     -0.718930304302     -2.523745309650
 C         3.602986634192      1.151390416299     -1.615498658145
 H         1.299111558635      2.544438952324     -1.750589543230
 H         0.203181131266      1.226768834930     -2.262532220190
 H         1.544427533222      1.738743856545     -3.309599688495
 H         2.882369345674     -1.496588128980     -2.156341247693
 H         2.527817049282     -0.444113721038     -3.539950963345
 H         1.192314752705     -1.154179420426     -2.599563446449
 H         3.857766156279      1.487893269067     -2.634426997723
 H         4.377211192633      0.434384339208     -1.310410608677
 H         3.661172298005      2.032883496961     -0.958454814679
 C         2.880318043822     -0.640896648738      1.167444263643
 C         3.550531741197     -1.807823846689      0.428583598861
 C         2.240451440635     -1.201433312583      2.446452997853
 C         3.932943576053      0.394638741809      1.592158152065
 H         4.171654567686     -1.474540941070     -0.414044510520
 H         2.812034551075     -2.532887728253      0.052627098521
 H         4.211868033424     -2.343423409219      1.129591741317
 H         1.671719060546     -0.439730350376      3.001092899092
 H         3.043098171913     -1.567231341298      3.108109347788
 H         1.563452541119     -2.039918023636      2.234069517115
 H         4.694044158826     -0.109986807139      2.210455427016
 H         3.496696266504      1.194369037372      2.209247264699
 H         4.455495689223      0.858637176267      0.748558638731
 H        -0.627199299982     -0.796890175460      1.815649560968
 H        -0.854239783492     -0.627027073092     -1.553615020945
 H        -3.046536276131     -0.812182600310      1.247477889995

66
g-PNN
Solvent-corrected electronic energy = -1520.15279437
Correction to Gibbs free energy = 0.490962
 N         0.940240614488      1.241319588769      0.077515944803
 C         2.111649903982      1.763094192879      0.470854726053
 C         0.242593729681      1.772230509711     -0.940852344530
 C         2.648124251581      2.878681262297     -0.163064188102
 C         0.713211513394      2.910484450482     -1.594876170455
 C         1.928814453897      3.463025672875     -1.203075009232
 H         3.608559903626      3.282509013092      0.160692465376
 H         0.134992720691      3.342785438161     -2.412831914991
 H         2.319806798667      4.345988789717     -1.713118275059
 N         2.398671578071     -0.334609075874      1.727394858338
 C         2.766369108543     -0.958728228171      3.012344273056
 H         2.434117471179     -2.005230556333      2.959818583974
 H         2.167230501502     -0.471292760616      3.796696901048
 C         4.248580926202     -0.902301179810      3.347764119031
 H         4.440718342288     -1.482278294076      4.262890265732
 H         4.599143101705      0.125040015230      3.527609414809
 H         4.855648290904     -1.339609711035      2.538475259260
 C        -0.315620809203     -1.977994686112      1.985629168516
 O        -0.717899257860     -2.925185181072      2.537971475640
 Ru        0.280243281859     -0.498629820926      1.115778206838
 C         2.756072474651      1.093077176616      1.654045036688
 H         3.845326338729      1.250466493899      1.623511506913
 H         2.374049226947      1.577701976041      2.569233483857
 C        -1.000281036531      1.043344246931     -1.365198716790
 H        -0.708807930655      0.349529673272     -2.171826455502
 H        -1.747043076952      1.730589900926     -1.788246999393
 P        -1.678676011930     -0.028145995756     -0.003648881640
 C        -2.907601250826      1.119349819778      0.890814420822
 C        -2.173325661009      2.444065226910      1.163508793634
 C        -3.294248094640      0.491308790827      2.237564689778
 C        -4.173072191543      1.446168032457      0.090624511483
 H        -1.984555001079      3.012088147640      0.239845860836
 H        -1.218046547395      2.289286285047      1.685051710259
 H        -2.807605877117      3.074490083467      1.808113124675
 H        -3.843792919816     -0.452784742758      2.121114392430
 H        -3.947667629386      1.188421279496      2.788234858621
 H        -2.406954183794      0.297853844240      2.857403802706
 H        -4.750069615079      2.210785981563      0.637300149034
 H        -4.830947499388      0.575554001377     -0.036082750257
 H        -3.942039947282      1.861579722659     -0.902341801770
 C        -2.615500465536     -1.384422329965     -0.948296523562
 C        -3.567736530529     -2.111070523930      0.011467947510
 C        -1.592789676290     -2.406799577346     -1.466784184392
 C        -3.390909820092     -0.851590095207     -2.162980472669
 H        -4.425539513127     -1.489907652472      0.304294628800
 H        -3.051730797019     -2.446672320433      0.924437762237
 H        -3.968707843799     -3.007425121759     -0.489971196593
 H        -0.816696599902     -1.942377671878     -2.092608857372
 H        -2.123035410896     -3.150118704406     -2.084965110540
 H        -1.089205987089     -2.938430530512     -0.648472341044
 H        -3.902251767106     -1.696974561170     -2.652793846054
 H        -2.722343636000     -0.402242043731     -2.912481071106
 H        -4.158297866626     -0.114617257199     -1.902493657354
 H         0.823172766173     -1.368247868282     -0.224104694262
 H        -0.061380982692      0.500918207742      2.449076439732
 H         2.918092494355     -0.819629937110      0.993729942836
 C         1.635932044874      0.090102641854     -3.740819288835
 C         0.846961071095     -1.065024078955     -4.169794331878
 O         1.802003920429     -0.471769713064     -5.037677031286
 H         1.138037891012      1.069225349788     -3.751342966616
 H        -0.201665531811     -0.936311335259     -4.465417810235
 H         1.108619700410     -2.062130301302     -3.793815080783
 C         2.789848064390     -0.037350480309     -2.789615019260
 H         3.541792932198      0.743871111136     -2.980452644148
 H         2.439965182961      0.065248292747     -1.751759108627
 H         3.270238999035     -1.021665437395     -2.894638295739

66
h-TS-PNN
Solvent-corrected electronic energy = -1520.12062122
Correction to Gibbs free energy = 0.491532
Imaginary vibrational frequency = 927.8978
 N         0.838165065771      1.378572053981     -0.024319630177
 C         2.018227120005      1.879449089187      0.369989117086
 C         0.057238393249      2.030231128476     -0.903093944099
 C         2.477540395702      3.098727100905     -0.115733489690
 C         0.454569419363      3.266526180629     -1.410865042727
 C         1.676079374825      3.801538727820     -1.012278896234
 H         3.444248707019      3.487169667288      0.207953487790
 H        -0.187437888989      3.792758471737     -2.118672195684
 H         2.007516247662      4.764486688668     -1.406680383631
 N         2.447215329889     -0.374687106027      1.250833026778
 C         2.937812030576     -1.192127840323      2.377263789489
 H         2.627859887699     -2.226395356636      2.170602594079
 H         2.395351669596     -0.868867690484      3.278803918081
 C         4.441442492619     -1.137614754560      2.597433619518
 H         4.724650686885     -1.862906612160      3.374846639326
 H         4.782678514814     -0.146045468795      2.930808253429
 H         4.986654947302     -1.401326886596      1.676618215971
 C        -0.192399753630     -2.129034649443      1.458799078717
 O        -0.520898142021     -3.162930997587      1.887805725813
 Ru        0.298118813402     -0.515960548903      0.779133057217
 C         2.763098348815      1.058613781594      1.387101432007
 H         3.842911929499      1.257182562962      1.307574439065
 H         2.438033468644      1.377693731809      2.392173726230
 C        -1.206933248962      1.338919232294     -1.330164108888
 H        -0.976959418963      0.768632755426     -2.246326972735
 H        -1.991204232250      2.063866176046     -1.592481711299
 P        -1.762833575949      0.081134607535     -0.074716506464
 C        -2.892106177858      1.076925056494      1.087976013095
 C        -2.127136610935      2.352012418304      1.484661188635
 C        -3.161593386188      0.255543470519      2.357112334634
 C        -4.221410899883      1.507870710073      0.458328646087
 H        -2.010468351346      3.046942565245      0.639174403029
 H        -1.133232834952      2.128923590436      1.898082450064
 H        -2.701709803970      2.881411887613      2.262228742035
 H        -3.744524279742     -0.653355986177      2.155979973019
 H        -3.740688208800      0.868390535772      3.067795194347
 H        -2.224346267869     -0.040336490208      2.850329751130
 H        -4.741700732361      2.183734421307      1.157411184611
 H        -4.894457954373      0.660885259466      0.267697738365
 H        -4.076557530656      2.061002656437     -0.482309964244
 C        -2.784422504063     -1.142621095036     -1.103180400581
 C        -3.644691291674     -2.004518720845     -0.169149920812
 C        -1.805958881462     -2.070128644001     -1.838229585653
 C        -3.665979234710     -0.461486246763     -2.160603556164
 H        -4.475665177408     -1.441160548603      0.277452705511
 H        -3.048919461373     -2.450410172558      0.642519040265
 H        -4.084988723573     -2.832159793315     -0.749353642186
 H        -1.100165683137     -1.515511930711     -2.474732361000
 H        -2.383640705890     -2.745564304558     -2.490552782622
 H        -1.222656241227     -2.686019126408     -1.140512495181
 H        -4.223339533727     -1.239672613796     -2.708187032135
 H        -3.067693264911      0.087854505760     -2.902789047318
 H        -4.403209816435      0.228222409690     -1.734887693604
 H         0.776939916423     -1.172703865120     -0.757510885538
 H         0.018817434275      0.226194758029      2.241596443743
 H         2.920934149725     -0.707948347206      0.408731823380
 C         2.054623701715     -1.044690475282     -2.925547326944
 C         1.748440330820     -1.939295777684     -1.808870741474
 O         2.742009298161     -2.177151392281     -3.308352130272
 H         1.172850171532     -0.793180147847     -3.554251429185
 H         0.995102702941     -2.713173280009     -1.946884944718
 H         2.527725111101     -2.108973794177     -1.066196840711
 C         2.886529615846      0.195072950394     -2.665469442278
 H         3.374401764740      0.512683753192     -3.601102851428
 H         2.268663269224      1.031802725575     -2.306387781653
 H         3.674835509452     -0.013962966563     -1.924040015218

66
i-PNN
Solvent-corrected electronic energy = -1520.18694745
Correction to Gibbs free energy = 0.496961
 N         0.754099753107      1.363178484297     -0.143151863447
 C         1.939631067601      1.859487118405      0.243297484841
 C        -0.041904596861      2.026147268143     -1.002447335041
 C         2.394052254628      3.081296749787     -0.239257149840
 C         0.355720670901      3.260004055789     -1.512262889245
 C         1.585315337333      3.786801408101     -1.126078374697
 H         3.363645080487      3.467957972538      0.077111212627
 H        -0.293973714712      3.794271459131     -2.206620404678
 H         1.915499508726      4.750016739543     -1.520694223701
 N         2.344626894031     -0.391312472054      1.157193707212
 C         2.825317180156     -1.189511796998      2.304256881445
 H         2.508422578198     -2.225133903807      2.116686146920
 H         2.283707291001     -0.842802078625      3.197701146165
 C         4.328219606863     -1.140068896340      2.525421358154
 H         4.605232188871     -1.851623791194      3.317468252283
 H         4.674440219794     -0.144051242781      2.839412123550
 H         4.871827863060     -1.425178739702      1.610270996420
 C        -0.320762727080     -2.073475552258      1.470195441473
 O        -0.679743052514     -3.042048146961      2.001417242553
 Ru        0.205999960241     -0.510089953574      0.688726302141
 C         2.696542907818      1.038275115781      1.251426383915
 H         3.777372644585      1.206857828505      1.132390239637
 H         2.416993296298      1.388381952133      2.259362586443
 C        -1.333749301976      1.360557374016     -1.388688777272
 H        -1.154422344078      0.789698916091     -2.315337706427
 H        -2.110208446865      2.103648382900     -1.620976641384
 P        -1.879160239085      0.124458802891     -0.107300988749
 C        -2.926981792316      1.132020060555      1.104350766710
 C        -2.119222735192      2.386257141805      1.480168436315
 C        -3.166111347814      0.307176084569      2.377726610353
 C        -4.268237290996      1.584601647544      0.517190040983
 H        -2.007455691085      3.080196057339      0.633455250242
 H        -1.119522778467      2.140508853854      1.866497316102
 H        -2.660016841640      2.927049784673      2.273616158245
 H        -3.739907633871     -0.609563326490      2.187786096790
 H        -3.742631639849      0.914987105155      3.094323045788
 H        -2.219523068839      0.024999486324      2.861017445021
 H        -4.752588329245      2.273804808024      1.228427738673
 H        -4.959133354245      0.745798358907      0.355880609889
 H        -4.145462117881      2.127256872173     -0.432722519302
 C        -2.926875341905     -1.106524375804     -1.088825129014
 C        -3.744460800009     -1.975542169993     -0.124422449002
 C        -1.946303267622     -2.014683785663     -1.846350739056
 C        -3.852863252060     -0.440563659769     -2.115955600324
 H        -4.558386682453     -1.415282358938      0.356425503010
 H        -3.116811688856     -2.425258976204      0.660296511547
 H        -4.205320510099     -2.800432875454     -0.691994038452
 H        -1.320467926617     -1.453936090834     -2.556330067187
 H        -2.522419527598     -2.751787515850     -2.429066088084
 H        -1.284102133921     -2.567986014941     -1.164341475992
 H        -4.388031298795     -1.229821251825     -2.669501260230
 H        -3.293404112561      0.149746682931     -2.856786531614
 H        -4.609347663008      0.207213034119     -1.657849105273
 H         0.786744571841     -1.079017499162     -1.800931059557
 H        -0.133232123293      0.154751563342      2.049186883896
 H         2.807490961547     -0.758493150829      0.320854484043
 C         2.654359001788     -1.201141604998     -3.029226658354
 C         1.615105558131     -1.778310527787     -2.030091334997
 O         3.679217462430     -2.031699098417     -3.241451426894
 H         2.029411219851     -0.968757917466     -3.961518422690
 H         1.174754248760     -2.705448835844     -2.433008961487
 H         2.141942232846     -2.055337629588     -1.099463042017
 C         3.094461581425      0.198862863385     -2.530342110369
 H         3.837693680972      0.615485397083     -3.231121442533
 H         2.264667569977      0.921546068056     -2.434949176390
 H         3.595465904853      0.100152579167     -1.548900427347

55
j-PNN
Solvent-corrected electronic energy = -1326.30501313
Correction to Gibbs free energy = 0.410659
 N        -0.822081217124      1.385350949669      0.143965817359
 C        -2.036783119528      1.853369630114     -0.186391519827
 C         0.006673885381      2.081821261930      0.946076685819
 C        -2.490815057231      3.071931394201      0.306859182240
 C        -0.382983511335      3.321532712134      1.447315268232
 C        -1.645363625038      3.813862042141      1.127299101298
 H        -3.483945685260      3.434615824019      0.037793327565
 H         0.296615154679      3.885194720086      2.087761102326
 H        -1.971423132228      4.779554116971      1.519220364430
 N        -2.406842173507     -0.385855663261     -1.171710707020
 C        -2.880352689059     -1.126930690299     -2.361140266633
 H        -2.513695307196     -2.157517243920     -2.255144279445
 H        -2.376166410744     -0.694493533502     -3.238690962763
 C        -4.388594212501     -1.129320587159     -2.549114552740
 H        -4.651108625460     -1.789682288277     -3.388987547576
 H        -4.784665171048     -0.128836622018     -2.778458528089
 H        -4.900141285057     -1.508590343405     -1.649704310131
 C         0.315865261250     -1.934156936443     -1.668253895512
 O         0.685272390862     -2.841383649967     -2.292488699198
 Ru       -0.237042902771     -0.447482416370     -0.767070219522
 C        -2.821419647979      1.029792520646     -1.171691245601
 H        -3.899037523100      1.146004235107     -0.981042860642
 H        -2.623880261188      1.435289496659     -2.178041785969
 C         1.319206089711      1.438983012782      1.296179408080
 H         1.176762138904      0.903633821278      2.249290604039
 H         2.098463983895      2.193009494499      1.477332816061
 P         1.836141901296      0.166097781062      0.037354922694
 C         2.965740302373      1.099659800091     -1.147882294122
 C         2.230151531943      2.389833701910     -1.548399419180
 C         3.188116352185      0.248660196975     -2.406461273111
 C         4.313337081552      1.476104123665     -0.524172986015
 H         2.135382743743      3.094855664867     -0.708576133983
 H         1.226550226976      2.189033758355     -1.951910791787
 H         2.811081052212      2.897309865808     -2.335508604127
 H         3.697887478140     -0.700062618175     -2.190255387265
 H         3.821369088498      0.811317378952     -3.111880813861
 H         2.239209844308      0.021041815211     -2.913820877413
 H         4.861831583091      2.125592702807     -1.226143321499
 H         4.943388811852      0.596374195712     -0.332957784478
 H         4.195474776552      2.035993487330      0.416471165349
 C         2.750469037478     -1.122911720291      1.068510804521
 C         3.543324073810     -2.061182794321      0.150132346046
 C         1.650870576423     -1.936849664325      1.773470451767
 C         3.683049386832     -0.523750830740      2.129582095941
 H         4.417066939274     -1.564226864102     -0.294988812177
 H         2.923341255380     -2.471437078536     -0.661296058444
 H         3.916007434132     -2.911785284500      0.744013597581
 H         1.002534836361     -1.310601963238      2.407089721120
 H         2.120820374494     -2.687636467162      2.429441307972
 H         1.015249940305     -2.473375196637      1.051561248078
 H         4.141223112066     -1.347804264811      2.701269370934
 H         3.146748172412      0.109463422804      2.851597469316
 H         4.499501303878      0.065205625248      1.694163818282
 H         0.059472699189      0.306666613176     -2.087390956231
 H        -2.832577264085     -0.828288644752     -0.351439102686

54
c-nosolv-PNN
Solvent-corrected electronic energy = -1325.79748581
Correction to Gibbs free energy = 0.393139
 N         1.169392438536      1.343249804693     -0.143110196237
 C         2.484055218449      1.611228602406     -0.142483042818
 C         0.250945971742      2.303470306040     -0.374209528699
 C         2.942779640548      2.917323681851     -0.317312256803
 C         0.649619443181      3.626327077673     -0.532288367478
 C         2.010778215589      3.932970571116     -0.491571403507
 H         4.014460998471      3.123684055097     -0.311123442401
 H        -0.097743615899      4.402243458773     -0.704858338956
 H         2.341609817019      4.966416184659     -0.616904067076
 N         2.657677997384     -0.827927367710     -0.051364567153
 C         3.497280010345     -1.957786143401      0.306378054798
 H         2.866898493630     -2.859543484370      0.333180774006
 H         3.909362767185     -1.840069136865      1.335196299553
 C         4.665028225921     -2.221541402780     -0.644109718431
 H         5.194883530467     -3.142916739867     -0.353324148110
 H         5.404788665738     -1.405363779386     -0.639120401049
 H         4.304852488658     -2.346288272867     -1.678711100521
 C         0.220891216717     -2.359969589821      0.819899639413
 O        -0.100876940971     -3.430811246004      1.157287733106
 Ru        0.675258916207     -0.664239672602      0.353540671247
 C         3.379219204720      0.424080841737      0.058768192071
 H         4.214663588686      0.512058597774     -0.663892220445
 H         3.857199342044      0.538981082866      1.059535609949
 C        -1.172102171548      1.852581834359     -0.554878602605
 H        -1.327723677251      1.755067204199     -1.641837453763
 H        -1.887019921348      2.615046117830     -0.214388453066
 P        -1.493138547983      0.174673025057      0.192038601822
 C        -2.420575455311      0.574159415703      1.794363297564
 C        -1.602040598451      1.652268979468      2.525049496051
 C        -2.460286594526     -0.683053547617      2.675280973947
 C        -3.841432245854      1.103417057951      1.578485757477
 H        -1.633147466300      2.623607537512      2.008861694271
 H        -0.548851458896      1.359121641947      2.649592146003
 H        -2.027841131943      1.804031660197      3.530580707275
 H        -3.007318717417     -1.511997016559      2.205197658407
 H        -2.970489750268     -0.445321362069      3.623662867424
 H        -1.447791280402     -1.037443626187      2.918581118746
 H        -4.251357046796      1.442097265925      2.544853266922
 H        -4.519009036400      0.329232219232      1.191658975734
 H        -3.865493065018      1.964739451985      0.892876377772
 C        -2.627037326836     -0.646493488489     -1.086887604554
 C        -3.262460636348     -1.902179095485     -0.476679603821
 C        -1.702754822574     -1.078524083517     -2.238734698565
 C        -3.723005785610      0.263203000503     -1.658029136577
 H        -4.028227839427     -1.656415459909      0.273127668067
 H        -2.513161658580     -2.558054414357     -0.007129517131
 H        -3.757402808673     -2.482199167550     -1.273337295554
 H        -1.156372700971     -0.229679249792     -2.680568032041
 H        -2.308446007725     -1.533348305765     -3.040057444497
 H        -0.961428325397     -1.822644616853     -1.909677181167
 H        -4.280706420262     -0.293867457664     -2.429655151078
 H        -3.313302709490      1.160818279176     -2.144922972937
 H        -4.448726833362      0.584880869767     -0.901641280474
 H         0.585103406601     -0.326824098011      1.877261645889

56
d-nosolv-PNN
Solvent-corrected electronic energy = -1326.97435792
Correction to Gibbs free energy = 0.411274
 N         1.072181191931      1.338717656497     -0.311776844492
 C         2.340640633043      1.656518540818     -0.009220168753
 C         0.152837431923      2.276294448374     -0.605221022723
 C         2.755168734866      2.987498638955     -0.020906243809
 C         0.506378329334      3.623038644322     -0.611108020777
 C         1.823655963816      3.975835143593     -0.322583486410
 H         3.790607932185      3.237614121076      0.215683499644
 H        -0.243427278595      4.380780963672     -0.842958441746
 H         2.121726976813      5.026720917879     -0.331024292623
 N         2.761581343258     -0.742322013292     -0.203665256894
 C         3.419946430356     -1.876754880250      0.406278154643
 H         2.995893619703     -2.797263632630     -0.028247000171
 H         3.211356164648     -1.939387365783      1.504961888449
 C         4.937720098970     -1.925013720108      0.216497346351
 H         5.345547968028     -2.871575373018      0.606944645328
 H         5.454482241885     -1.106902590434      0.743258568632
 H         5.198640460231     -1.855602674266     -0.852883722058
 C         0.219465359848     -2.497966092809      0.035294054897
 O        -0.071112700921     -3.604264157868      0.245851532519
 Ru        0.634639303168     -0.739035063878     -0.222545767573
 C         3.201164712527      0.495373111302      0.398713013685
 H         4.255815776160      0.747680172466      0.171788338656
 H         3.146326961654      0.468694274314      1.520318767972
 C        -1.233368388852      1.792048935216     -0.936320189030
 H        -1.298403582042      1.668093483031     -2.030599100536
 H        -1.991026438394      2.538607095580     -0.657316353915
 P        -1.561515543071      0.111950365195     -0.203286400186
 C        -2.267149848706      0.493711623992      1.516913722878
 C        -1.328371045708      1.516142493671      2.180956234201
 C        -2.259793245254     -0.789369097538      2.360922453778
 C        -3.677623467681      1.092984507504      1.495429076407
 H        -1.374309215787      2.502212965372      1.694525862606
 H        -0.282652628872      1.177145457625      2.191169277732
 H        -1.643913521837      1.655581550150      3.227879119331
 H        -2.921630620367     -1.566778827114      1.955949687430
 H        -2.612405546783     -0.552768992554      3.378560767269
 H        -1.247304158289     -1.209847621652      2.444210531172
 H        -3.948278749817      1.399832071562      2.519450825846
 H        -4.437454626076      0.372629860072      1.162707428452
 H        -3.740619287316      1.989373492373      0.859329377400
 C        -2.892293816104     -0.617137929524     -1.339296359523
 C        -3.538826967619     -1.828083974665     -0.652966345245
 C        -2.187233054837     -1.116454008771     -2.609975461071
 C        -3.967423617686      0.395600585355     -1.757759382017
 H        -4.186693521144     -1.539956731870      0.186502386270
 H        -2.784412143717     -2.540231466100     -0.283269575210
 H        -4.168047284323     -2.361986316416     -1.384007209574
 H        -1.633581448779     -0.318062532108     -3.129039827531
 H        -2.948005332172     -1.495400622386     -3.311876598570
 H        -1.489218055158     -1.937855530685     -2.394300793433
 H        -4.691618303476     -0.109114067967     -2.418828127103
 H        -3.543037661049      1.236218048442     -2.326910221484
 H        -4.529709952361      0.803759109350     -0.910151021823
 H         0.380773210043     -0.635980561707     -2.064280466544
 H         0.707210489606     -0.622361750008      1.372080946995
 H         1.105308274037     -0.997797292998     -1.981844130004

56
e-TS-nosolv-PNN
Solvent-corrected electronic energy = -1326.95863714
Correction to Gibbs free energy = 0.409109
Imaginary vibrational frequency = 1119.7385
 N         1.144324886978      1.313664009990     -0.205102575735
 C         2.430849384966      1.623384339798      0.015383099227
 C         0.228344489341      2.251849689336     -0.504232580207
 C         2.857752452241      2.948281305426     -0.035340271553
 C         0.592888668687      3.595732233303     -0.543512289252
 C         1.920818211054      3.942011995728     -0.303304757399
 H         3.906938922751      3.190493847244      0.141033050174
 H        -0.156113187976      4.355121430024     -0.772499046786
 H         2.226787905320      4.990066959795     -0.335992053093
 N         2.803007758219     -0.776195263022     -0.189418301158
 C         3.535472614984     -1.956018157918      0.213228469147
 H         3.016004594816     -2.831695354047     -0.209551842470
 H         3.501280260231     -2.087259305790      1.319438831737
 C         4.993288386544     -1.991741166015     -0.241929506509
 H         5.449798192655     -2.961912540359      0.010849763052
 H         5.601362696283     -1.209527848042      0.239283342504
 H         5.063812351275     -1.854074963763     -1.333431316586
 C         0.214360903219     -2.486574681696      0.349855979983
 O        -0.085481922026     -3.580951511998      0.607583756313
 Ru        0.654825202185     -0.749191095009      0.011907081092
 C         3.323602456640      0.458434665736      0.352112674928
 H         4.346540711788      0.691769016846      0.001017610171
 H         3.387277412105      0.416275161487      1.467030477346
 C        -1.153773846129      1.768568533731     -0.847300022638
 H        -1.187423270635      1.639269406718     -1.942363589630
 H        -1.917329051948      2.518653095893     -0.595866651832
 P        -1.513925994974      0.095326191905     -0.114391658340
 C        -2.356978601199      0.500346901251      1.536138087360
 C        -1.487205874295      1.553793732008      2.244156170059
 C        -2.397392534639     -0.764996661715      2.405402825828
 C        -3.770505856768      1.073479300004      1.389980785186
 H        -1.521872335414      2.530553504117      1.738102380527
 H        -0.437342101657      1.238061560952      2.327732866712
 H        -1.873761516747      1.703222013999      3.265667563281
 H        -3.001276069752     -1.566083513661      1.957617869308
 H        -2.847260476189     -0.518105305799      3.381422046994
 H        -1.387899115488     -1.159572781778      2.590243120898
 H        -4.126690840333      1.399677980418      2.381385031908
 H        -4.488317352046      0.330344745976      1.016313070368
 H        -3.796858868028      1.952893305344      0.728122024911
 C        -2.740533808928     -0.664493217365     -1.343347037604
 C        -3.422368219932     -1.879404942324     -0.700149438641
 C        -1.921046585870     -1.155603284695     -2.547189052985
 C        -3.798114253816      0.322887110688     -1.857317820191
 H        -4.137382488051     -1.591616071454      0.083482533234
 H        -2.691555990740     -2.579605457521     -0.266141403118
 H        -3.986105939312     -2.427131803870     -1.473334939116
 H        -1.336273344209     -0.348957364372     -3.016647519726
 H        -2.611915118997     -1.550521740821     -3.310157475696
 H        -1.226186648667     -1.959888843746     -2.267818956970
 H        -4.442822905409     -0.197377934669     -2.585255866518
 H        -3.347217391990      1.178696031097     -2.381489824642
 H        -4.449498787927      0.709311109136     -1.065126624116
 H         1.035298901952     -0.930207942511     -1.798619891984
 H         0.628095557307     -0.516917451164      1.614127305456
 H         1.874623378552     -0.868828972826     -1.349626503210

78
RuOiPr-solv-PNN
Solvent-corrected electronic energy = -1714.62382186
Correction to Gibbs free energy = 0.600799
 Ru        0.063625694619     -1.040411751006     -0.421191951847
 P         1.940302466903      0.211980751828      0.006363649934
 C         2.696115464246      0.322471254925      1.739305922654
 C         3.621294368465     -0.879920402637      1.972939327830
 C         3.441649044339      1.634986812820      2.023356414930
 C         1.520460824583      0.225179488367      2.721884992983
 C         3.312061313172      0.086723704936     -1.306932001155
 C         4.548311499480      0.945299464307     -1.015033719823
 C         2.713406165560      0.562191374361     -2.642672910163
 C         3.728886013099     -1.384414312482     -1.456912279095
 C         1.254828754218      1.922731734927     -0.239285834307
 C         0.102645306816      1.929022623838     -1.196492519593
 N        -0.584140989873      0.780696364113     -1.330035994377
 C        -1.680276062675      0.714332645332     -2.094498633780
 C        -2.151920566921      1.830582501056     -2.780551969712
 C        -1.441352216012      3.022200383865     -2.678707312585
 C        -0.301940157031      3.073262778918     -1.883091595527
 C        -2.313940098051     -0.645290286152     -2.238858383961
 N        -1.927948499297     -1.566140771015     -1.170254476115
 C        -2.252726362933     -2.965281321746     -1.468101860664
 C        -3.742121822071     -3.258637319087     -1.594582327006
 O        -1.367671997710     -0.541018500088      1.228922960491
 C        -1.530374157411     -1.337553699235      2.362548091620
 C        -2.543762753146     -2.460859072810      2.122847265785
 C         0.726221921765     -2.616133201730      0.224552141789
 O         1.179918501530     -3.611125064113      0.607433767855
 H        -2.333480001902     -1.261724003103     -0.267847628001
 H         3.902753572823     -0.916329113081      3.037834223437
 H         3.122058885556     -1.830753018875      1.731341583556
 H         4.552140904439     -0.817387162565      1.391532262156
 H         3.789085248526      1.621788936593      3.069448321289
 H         2.783008957102      2.509369471650      1.918079128054
 H         4.323061721510      1.785945750155      1.390326517958
 H         1.907864654988      0.306336836889      3.750697404802
 H         1.003116615539     -0.735824046543      2.624519371058
 H         0.776161997956      1.021186196062      2.576650389135
 H         5.225610441140      0.902763051572     -1.883785823552
 H         5.115838432288      0.586254584818     -0.146084185857
 H         4.295083666551      2.004304745142     -0.852890351920
 H         3.435305355985      0.358801122620     -3.450179375565
 H         1.780007192825      0.033073049563     -2.879378115507
 H         2.516675508029      1.645182582602     -2.647615585932
 H         4.494006655967     -1.466716061056     -2.246409699324
 H         2.871155158430     -2.008590380556     -1.741028943607
 H         4.159419197146     -1.796619871607     -0.534371766596
 H         0.806184686886      2.210454015251      0.729086555720
 H         2.015898669176      2.668719957562     -0.510107237127
 H        -3.053510641556      1.758241826733     -3.390490213277
 H        -1.780027336272      3.912703717344     -3.211871046958
 H         0.266877673649      3.997245694427     -1.773965756153
 H        -3.408453031211     -0.531519422031     -2.325154798469
 H        -1.958665978137     -1.072938197814     -3.192746698700
 H        -1.820327867587     -3.576889795714     -0.665898565113
 H        -1.712751273075     -3.242035867703     -2.387438432144
 H        -3.903421360948     -4.336474926463     -1.740934133803
 H        -4.275410632136     -2.959982183108     -0.678637359216
 H        -4.203403399225     -2.738515261856     -2.447833029191
 H        -0.574240976907     -1.840580787152      2.624299672875
 H        -2.690523269015     -3.078012976000      3.023286271609
 H        -3.521221734872     -2.035103252364      1.836563107959
 H        -2.202652585103     -3.128634173065      1.318230228596
 H         0.736553419751     -1.427887419908     -1.812317557094
 O        -1.181379078600      1.999481172081      1.622650627129
 C        -2.291970432341      2.670940589648      1.101383512838
 C        -3.589946703157      2.217720101137      1.764640380531
 H        -2.392896913465      2.460789528863      0.014609030956
 H        -4.461219717768      2.743305935148      1.342458800696
 H        -3.726232015706      1.136690578769      1.612739799724
 H        -3.552834493439      2.408732232842      2.848760718509
 H        -1.289105609869      1.004437931381      1.488961494799
 C        -2.053372379374      4.164910171606      1.259687589961
 H        -1.128205388664      4.460133004208      0.741178785371
 H        -2.886876004321      4.753155986579      0.846144652730
 H        -1.939477663014      4.416012899904      2.325951122613
 C        -1.941844419547     -0.508917480073      3.581491036103
 H        -1.969977155976     -1.130649001361      4.490571970924
 H        -1.241661569337      0.322016669927      3.744586570817
 H        -2.942166639400     -0.072785120567      3.434469405043

78
g-solv-PNN
Solvent-corrected electronic energy = -1714.55377736
Correction to Gibbs free energy = 0.592673
 N         0.553340107457      0.817607978120      1.116439644459
 C         1.199260611077      1.895815365156      1.583973909994
 C        -0.656420824749      0.468135829005      1.586401716649
 C         0.640110928075      2.691499381553      2.578596165096
 C        -1.258355786376      1.210638145238      2.601718308351
 C        -0.602206432044      2.333397750971      3.097561432994
 H         1.174455274662      3.571449451629      2.939685911775
 H        -2.239543232412      0.918002922726      2.976842496951
 H        -1.062787492974      2.934995435969      3.884013592217
 N         2.675879049686      1.597127197908     -0.361197385292
 C         4.061045137351      1.571535137344     -0.866306658536
 H         4.019754902499      1.133200193064     -1.873556242899
 H         4.627840664362      0.870359061769     -0.234590678211
 C         4.744611454234      2.929216032738     -0.920138832826
 H         5.723661723355      2.828765203935     -1.412193901771
 H         4.919842215691      3.352126086385      0.080541481296
 H         4.148051676537      3.650450750000     -1.502283053183
 C         2.401330067068     -1.318295354055     -1.645226369916
 O         2.928062462807     -1.982564216237     -2.448793886357
 Ru        1.560670640292     -0.313959365508     -0.386777636750
 C         2.567214236781      2.135200690549      1.005225208552
 H         2.810409904303      3.207900943169      1.054205547339
 H         3.300578847711      1.598528916582      1.631799871109
 C        -1.322419770952     -0.706336488967      0.931457800605
 H        -1.950192781205     -0.309388588444      0.116956723786
 H        -1.995876520632     -1.226337912287      1.627510243254
 P        -0.088342500540     -1.843606419460      0.128652836469
 C         0.323007061319     -3.090311638559      1.507787458531
 C         0.635266079443     -2.275311603995      2.775189305468
 C         1.577866085046     -3.880586894032      1.109740334989
 C        -0.811455078512     -4.061651665475      1.852054809904
 H        -0.266789274846     -1.806983378801      3.197511499764
 H         1.386372839619     -1.493415621298      2.593813861494
 H         1.038269936507     -2.954947718911      3.543921885084
 H         1.416049085916     -4.509218455658      0.223312645088
 H         1.864789662584     -4.547633813162      1.939744206979
 H         2.425787469468     -3.211243763319      0.904428967153
 H        -0.516954792229     -4.649360647885      2.737678393324
 H        -1.018421987305     -4.777198681148      1.044767512262
 H        -1.745157795965     -3.537008744655      2.106537067789
 C        -1.110683119865     -2.689938240884     -1.231577475811
 C        -0.379499528662     -3.950455304818     -1.713299061703
 C        -1.228079735898     -1.726917141104     -2.422097349702
 C        -2.538458834148     -3.038170499864     -0.783396610773
 H        -0.394123251887     -4.757347540609     -0.967776839486
 H         0.668096668456     -3.739613445965     -1.979024056393
 H        -0.879783270275     -4.332597099084     -2.618452518498
 H        -1.680225067364     -0.764923984599     -2.137516119727
 H        -1.878537039832     -2.188334649822     -3.183454073472
 H        -0.253849454679     -1.518954753626     -2.883867746952
 H        -3.062543144028     -3.526056132723     -1.622058756498
 H        -3.115607138853     -2.138582176901     -0.523485864447
 H        -2.575574103619     -3.726582489000      0.067876819417
 H         0.547734378264      0.420306330143     -1.507435473453
 H         2.628814785096     -0.829622926540      0.833983003746
 H         2.137329337196      2.209798828377     -0.976675012340
 C        -1.116069077210      3.323543057251     -0.602720241235
 C        -1.426289221621      2.387142910894     -1.677529218054
 O        -2.352196970535      3.417540764359     -1.324199286544
 H        -1.261385000227      2.968421320228      0.423760406931
 H        -1.749553315450      1.370850008599     -1.432919091370
 H        -0.948803327475      2.508662660745     -2.656539443101
 C        -0.141888314494      4.449763577256     -0.768847976905
 H        -0.439092963935      5.315626827852     -0.157870786451
 H         0.856188355286      4.127453334845     -0.433993697636
 H        -0.074196260971      4.763320943158     -1.820948538560
 C        -5.485646406649      1.390504298031     -1.455487548517
 C        -4.489804076479      0.757518136358     -0.493297597570
 H        -3.716515471991      0.236429857339     -1.096942133049
 H        -4.983323531075      2.121669293629     -2.108877181549
 H        -5.954456134077      0.629021215901     -2.097810975439
 H        -6.279058228097      1.914994927764     -0.898280738629
 C        -5.135332268676     -0.260997062219      0.428086858916
 H        -4.387973046909     -0.697658436064      1.108060432980
 H        -5.916887250548      0.218090077279      1.040269042374
 H        -5.596359506199     -1.076698654549     -0.148374327097
 O        -3.874558234850      1.738525782449      0.322222128806
 H        -3.509805135941      2.432170245299     -0.256806282565

78
h-TS-solv-PNN
Solvent-corrected electronic energy = -1714.52296577
Correction to Gibbs free energy = 0.594393
Imaginary vibrational frequency = 934.9344
 N        -0.775301943844     -0.619475338386      1.238893700327
 C        -1.663846533461     -1.508800009913      1.707630472590
 C         0.476460819035     -0.553469118791      1.722807423026
 C        -1.316861420404     -2.403433395246      2.713427097719
 C         0.879263379161     -1.414676446662      2.743221178105
 C        -0.026176503601     -2.348514610378      3.236293879781
 H        -2.046158796177     -3.129134302159      3.076129266109
 H         1.898737759663     -1.359827864054      3.126415975030
 H         0.275067849613     -3.039381461413      4.026536468173
 N        -2.999532716644     -0.963292688107     -0.293340690357
 C        -4.325914214279     -0.583459268539     -0.816835563054
 H        -4.168276864276     -0.234977125787     -1.847321687408
 H        -4.673839564663      0.283504159950     -0.234715031001
 C        -5.357802311353     -1.700193757086     -0.800319615430
 H        -6.272897606071     -1.362342176893     -1.309349148586
 H        -5.638488042868     -1.998104252659      0.221029190288
 H        -4.986435172481     -2.591119933983     -1.332414789109
 C        -1.913811591439      1.567971007881     -1.837867880674
 O        -2.227892357295      2.239289524699     -2.738574054952
 Ru       -1.407834899987      0.548072940964     -0.418787308481
 C        -3.040909977640     -1.430757764380      1.104809354199
 H        -3.547711646308     -2.402864620722      1.203794804453
 H        -3.623398775631     -0.692370547676      1.682264383752
 C         1.411520027646      0.436247029949      1.084189882408
 H         2.028748508678     -0.115864436374      0.357730997162
 H         2.109017170013      0.856165297506      1.823462712283
 P         0.495504434513      1.742152249313      0.127998412457
 C         0.251759073924      3.130392465871      1.407722073065
 C        -0.330370027229      2.482532920799      2.676565377127
 C        -0.762005966941      4.152878276948      0.873786011720
 C         1.546619753263      3.849011266991      1.803478234852
 H         0.398636094008      1.832068238132      3.183414186259
 H        -1.237093285103      1.897956527429      2.466741774102
 H        -0.602108628543      3.279980784770      3.387340892676
 H        -0.393488361799      4.692585683915     -0.008654199966
 H        -0.963823258691      4.902152424818      1.657267848786
 H        -1.716476124021      3.675711091883      0.609510347526
 H         1.329622786719      4.535194535283      2.639068265262
 H         1.959740209932      4.456137935028      0.986555170176
 H         2.323010977441      3.149846917535      2.150122200026
 C         1.737927762763      2.285338597190     -1.200087898673
 C         1.304248546449      3.635386754566     -1.787024094935
 C         1.707778396526      1.245666117925     -2.329193975177
 C         3.182458706798      2.367482290084     -0.684395546917
 H         1.448850253010      4.466529328033     -1.083281413623
 H         0.250108348645      3.625142444002     -2.105272669194
 H         1.916468418832      3.851608154763     -2.677949602622
 H         2.011490664907      0.250579497856     -1.977607340529
 H         2.426157023390      1.549659356196     -3.108058429795
 H         0.715414450898      1.160547031535     -2.792621477555
 H         3.838496393234      2.665278287712     -1.519279347282
 H         3.545409491929      1.394086086694     -0.321845474968
 H         3.318084839911      3.104121481020      0.115448325516
 H        -0.533939674469     -0.654572951289     -1.351574345737
 H        -2.344595844527      1.465020692843      0.589436835758
 H        -2.659538990294     -1.735288577812     -0.868225812381
 C         0.120229444976     -3.181765434912     -0.806410594536
 C         0.498655262220     -1.977001494579     -1.548451603245
 O         1.312921385112     -3.578100835008     -1.411683842925
 H         0.189679740992     -3.083719706654      0.292223265996
 H         1.283575418016     -1.359154019768     -1.128143247856
 H         0.305693351084     -1.931939856686     -2.620194866363
 C        -1.096502097788     -3.981626395068     -1.209828483856
 H        -0.949828981664     -5.031663450191     -0.911665552201
 H        -2.008578261315     -3.625616852925     -0.706437938244
 H        -1.251371694132     -3.949955709193     -2.299227262197
 C         4.857435427239     -2.783759353591     -1.341253384581
 C         4.054669975841     -1.878987392418     -0.413329702237
 H         3.542186569726     -1.120702731103     -1.043674791525
 H         4.189698126185     -3.293664970279     -2.053281776400
 H         5.596557725527     -2.208082142246     -1.920357652636
 H         5.391109521630     -3.553130263362     -0.759167935051
 C         4.935694365405     -1.142044552273      0.580678739962
 H         4.329740821015     -0.490547268302      1.229203426862
 H         5.469556242822     -1.860885355509      1.224031031808
 H         5.681049974845     -0.518291692827      0.064544123248
 O         3.098759505567     -2.616032080390      0.317284276728
 H         2.496965135837     -3.064445194489     -0.330894573058

78
i-solv-PNN
Solvent-corrected electronic energy = -1714.60092937
Correction to Gibbs free energy = 0.593416
 N        -0.940437501008      0.011544688740      1.293908450737
 C        -2.143953521263     -0.438765329668      1.684979501184
 C         0.179086009592     -0.283883617416      1.979045411225
 C        -2.274261231794     -1.240075254538      2.811509862260
 C         0.105837152479     -1.062240067108      3.132787129249
 C        -1.130386593879     -1.543935483063      3.546635545385
 H        -3.255831109271     -1.612512174836      3.107499897536
 H         1.017373583676     -1.299006100112      3.682854042408
 H        -1.203376092239     -2.168344834988      4.439630888253
 N        -2.931898563699      0.293066211319     -0.536439361187
 C        -3.962280993375      1.032154684975     -1.293377773790
 H        -3.562464862223      1.177421626610     -2.306821643733
 H        -4.055006736808      2.029942301467     -0.837719251167
 C        -5.313430292999      0.338978541914     -1.364136537758
 H        -5.977666724019      0.896934587654     -2.040826824936
 H        -5.809537744521      0.284640041430     -0.383596327501
 H        -5.212008848675     -0.684949037109     -1.759088773113
 C        -0.874544867399      2.192593498233     -1.985210659252
 O        -0.870498242256      2.920115706253     -2.891828054896
 Ru       -0.898306931462      1.128019009183     -0.503024974859
 C        -3.317030768103      0.022326683068      0.862197072177
 H        -4.131514662401     -0.714508592356      0.932234819255
 H        -3.689072842021      0.966683241944      1.294101967877
 C         1.486095481820      0.179733409663      1.406327388232
 H         1.889011947787     -0.695731025915      0.862508505086
 H         2.208077632126      0.427370821227      2.197975613516
 P         1.272021107939      1.551443035891      0.175923561517
 C         1.540112340592      3.135487094686      1.165373680992
 C         0.662738204826      3.030258985208      2.424566425524
 C         1.067878066347      4.339867439233      0.338029728623
 C         2.995514760666      3.336442106617      1.599880372241
 H         1.021329867709      2.255529161588      3.119117122946
 H        -0.389517734643      2.820017684300      2.182003946267
 H         0.696585922816      3.992028794380      2.961913666874
 H         1.643717174899      4.468727604373     -0.588522089761
 H         1.192902749724      5.258087639832      0.935352720109
 H         0.004286976769      4.254559703219      0.071019517930
 H         3.049461014625      4.202135264888      2.280728437504
 H         3.659330832846      3.548064558618      0.750114652268
 H         3.390754473464      2.465337020640      2.144741251237
 C         2.640650847024      1.241015434568     -1.086644897433
 C         2.845632187436      2.482104864039     -1.963160632293
 C         2.135587311478      0.088006880956     -1.971298169342
 C         3.971184517207      0.819092251149     -0.449168619228
 H         3.318897397071      3.309530170693     -1.415541547954
 H         1.900020542154      2.844330199104     -2.394851029898
 H         3.511801565914      2.220221471919     -2.801766195009
 H         1.904743662272     -0.814368903565     -1.384470498929
 H         2.923049449341     -0.176148180312     -2.696910853009
 H         1.240709189616      0.376869105414     -2.543575390745
 H         4.699785076485      0.617387589833     -1.252073883285
 H         3.872833327438     -0.106264309602      0.136946759837
 H         4.401878115522      1.594651874558      0.196591043786
 H        -1.547596124750     -2.035185578211     -2.762530587319
 H        -1.386078302428      2.395560202591      0.246475290704
 H        -2.813205393621     -0.616017083530     -0.994106312169
 C        -1.476766708361     -3.076154716634     -0.817553999615
 C        -0.859887830171     -2.192193361478     -1.914232195387
 O        -0.675542705390     -3.216617820068      0.284145632153
 H        -2.451673012047     -2.583590472160     -0.540728623114
 H        -0.589287251245     -1.198836280528     -1.512757817793
 H         0.068382310487     -2.642708820026     -2.303973409406
 C        -1.869766978875     -4.436676586546     -1.413917015843
 H        -2.323660273417     -5.067448980933     -0.632364020945
 H        -2.587757178532     -4.348282065194     -2.247439294527
 H        -0.970950978324     -4.959667973854     -1.785374331023
 C         2.287797201324     -4.872375325138      0.689522914606
 C         2.394455291916     -3.742415838662     -0.334217679654
 H         1.963720317107     -4.120203464366     -1.289270006253
 H         1.228460019488     -5.116333154455      0.861828156091
 H         2.805723182616     -5.785059956718      0.352552903377
 H         2.726520395410     -4.556485976207      1.651312926953
 C         3.843108950269     -3.357893643311     -0.603650893038
 H         3.901499026880     -2.564647888560     -1.365559636258
 H         4.314638657150     -2.979784323927      0.319349439097
 H         4.430499587618     -4.218981083369     -0.960294109030
 O         1.693261022297     -2.612840889177      0.095538099859
 H         0.646507148998     -2.858109998337      0.155753575570

66
g-linear-PNN
Solvent-corrected electronic energy = -1520.15350463
Correction to Gibbs free energy = 0.492569
 N        -0.725988928583      1.295235475287     -0.028790346588
 C        -1.942997703861      1.698677249003     -0.419815158380
 C         0.057252472851      2.070848619237      0.740134060228
 C        -2.438618761295      2.944581491542     -0.050039963051
 C        -0.376785843682      3.337359849984      1.129469217425
 C        -1.636306999971      3.774624860442      0.728741853698
 H        -3.434694962086      3.254118880587     -0.369926407515
 H         0.267498826036      3.964517679776      1.747344999480
 H        -1.995700847635      4.760916013014      1.030048117168
 N        -2.292462113983     -0.655071815196     -1.034991451723
 C        -2.805902585751     -1.612824906314     -2.030884009423
 H        -2.427219848967     -2.602335942943     -1.737501901904
 H        -2.339968264484     -1.364996261910     -2.997009498975
 C        -4.321271007009     -1.655245159224     -2.153827228910
 H        -4.612327354966     -2.473607348127     -2.829330623532
 H        -4.736558677012     -0.723407010773     -2.566144196608
 H        -4.793647739342     -1.843014771334     -1.175960246251
 C         0.447287767936     -2.273133960046     -1.247338223838
 O         0.821493717672     -3.321531988630     -1.601500396331
 Ru       -0.108566088336     -0.636771896080     -0.689804817937
 C        -2.691320456624      0.737237195270     -1.302954679076
 H        -3.775290819323      0.892594985190     -1.186940082716
 H        -2.432487883897      0.961066178024     -2.352302442290
 C         1.368291149194      1.482921650846      1.180151376366
 H         1.198296615432      0.996265267509      2.155728074542
 H         2.125585053134      2.264037075483      1.339973123991
 P         1.941381835743      0.131865339737      0.033123463139
 C         2.995953511343      1.057528146796     -1.255105818797
 C         2.163373140104      2.256058494753     -1.743470418212
 C         3.263009203572      0.128900478987     -2.448754905201
 C         4.324633960079      1.602678918217     -0.720343911319
 H         2.047417909431      3.025474836970     -0.964924556427
 H         1.165924152347      1.953772938365     -2.092927896626
 H         2.685911199879      2.728626805487     -2.591330647069
 H         3.899985746109     -0.725634506936     -2.183172889513
 H         3.784011853150      0.695524238657     -3.238481926357
 H         2.326326047940     -0.260985002097     -2.873285108926
 H         4.793180764074      2.222885669046     -1.502840911429
 H         5.038983737690      0.806802822408     -0.469550790983
 H         4.186425663582      2.244405454312      0.163366068175
 C         3.056927382887     -0.933618337986      1.143065473391
 C         3.933664114987     -1.837869338383      0.265558385878
 C         2.165234691907     -1.836944491660      2.008386809202
 C         3.934939978952     -0.105307416879      2.093938016498
 H         4.717018683147     -1.278692411036     -0.264430212590
 H         3.337719902192     -2.392598223384     -0.475847040835
 H         4.438354752165     -2.579992291287      0.906008796935
 H         1.449621472157     -1.263682373111      2.616984665819
 H         2.809794417373     -2.406581063670      2.698266349405
 H         1.594454609230     -2.554100363612      1.403396643701
 H         4.555894245680     -0.794979555103      2.689711611584
 H         3.332502700202      0.479647033811      2.804913107587
 H         4.615490265143      0.579300422320      1.576241221988
 H        -0.440302410702     -1.162154516222      0.869910450152
 H         0.026205437340      0.010015397249     -2.260591735514
 H        -2.687008034472     -0.917240774519     -0.130420024933
 C        -2.948859022677      0.448559018393      2.448500448019
 C        -2.606078456415     -0.899575892873      2.901751106422
 O        -3.470208305055     -0.065023776976      3.665570604317
 H        -2.221569086647      1.263934975985      2.551174941886
 H        -1.614304244153     -1.035590599808      3.353680367116
 H        -3.683583098228      0.574971728057      1.642678041204
 C        -3.215967690681     -2.134145484787      2.303623421182
 H        -2.550152796053     -2.547669502641      1.529964957652
 H        -3.356602473228     -2.907635667860      3.074497527321
 H        -4.194135100010     -1.911090952275      1.851394447760

66
h-TS-linear-PNN
Solvent-corrected electronic energy = -1520.11512443
Correction to Gibbs free energy = 0.493135
Imaginary vibrational frequency = 928.6012
 N        -0.831696298781      1.353887140994     -0.146249286686
 C        -2.032368769102      1.777923802506     -0.567518616625
 C        -0.037386081333      2.130895618833      0.609677782827
 C        -2.502264259489      3.043066652780     -0.233382111173
 C        -0.442473419543      3.419131986246      0.956269400014
 C        -1.687775705492      3.873785267589      0.533000369731
 H        -3.486477940883      3.368806003687     -0.573051004845
 H         0.210619000613      4.046962538292      1.564079789817
 H        -2.027191051934      4.875488044923      0.805271496049
 N        -2.454633704513     -0.581485503817     -1.118475124232
 C        -2.956207725618     -1.551808649812     -2.109503832010
 H        -2.638396777957     -2.545139532782     -1.761886266163
 H        -2.428420877711     -1.359318154868     -3.056115347526
 C        -4.463044784647     -1.532240533041     -2.312911916559
 H        -4.754949495597     -2.360135789957     -2.976207569377
 H        -4.812486096390     -0.597792245007     -2.777169783130
 H        -4.994334486525     -1.664118014799     -1.356291919013
 C         0.171497154389     -2.345387061482     -1.077532236378
 O         0.481495217634     -3.440772014507     -1.333035474720
 Ru       -0.300125896344     -0.639651128855     -0.663666730258
 C        -2.787517807470      0.816695370136     -1.445469770161
 H        -3.867770553539      1.015418240672     -1.373221889939
 H        -2.484117541222      0.996009258165     -2.491256423900
 C         1.249913762082      1.523482902628      1.093160585718
 H         1.059968091413      1.107153840006      2.097174010147
 H         2.033995887938      2.285933453990      1.208277233851
 P         1.777845511346      0.086779691145      0.033575262469
 C         2.867769537391      0.891784195250     -1.302303035627
 C         2.083527218352      2.088086099977     -1.869790045324
 C         3.108898957395     -0.113725038684     -2.437546070794
 C         4.211921821052      1.416255688028     -0.785583352458
 H         1.981612097489      2.904061314010     -1.138180399907
 H         1.081711558592      1.800638812392     -2.219643089693
 H         2.635183938652      2.494202819073     -2.733376885822
 H         3.696833814807     -0.983444752876     -2.114610504632
 H         3.671593686654      0.382997148913     -3.245410675736
 H         2.161373185914     -0.477729224183     -2.859977978700
 H         4.705423138310      1.982016022433     -1.593413287599
 H         4.895927946969      0.607567801654     -0.494046911380
 H         4.093093305589      2.102247711259      0.067103820424
 C         2.834630161002     -0.964069372938      1.207939520229
 C         3.651624766508     -1.974619255972      0.391524478167
 C         1.883670376132     -1.746196209719      2.125640136875
 C         3.764587848093     -0.134093097549      2.105470236841
 H         4.465650897467     -1.497282632660     -0.171529296654
 H         3.022213242387     -2.538865677756     -0.314068033258
 H         4.112825638806     -2.702699572850      1.078995557487
 H         1.244446215627     -1.079762773753      2.723269761610
 H         2.486476009596     -2.342414581032      2.830221077685
 H         1.234676051492     -2.432325798092      1.565023678364
 H         4.320051219576     -0.820875151376      2.765710269605
 H         3.204464384437      0.554026791124      2.756043356589
 H         4.504846012193      0.447670063032      1.545513343386
 H        -0.760898105303     -1.028844116166      0.966150611656
 H        -0.049662473317     -0.149399314675     -2.234870535050
 H        -2.909822687686     -0.797792762949     -0.230445520786
 C        -2.522963777199     -0.016819594606      2.417495997668
 C        -1.758692311885     -1.254496182091      2.265153335987
 O        -2.926871496794     -0.638102451171      3.572411210300
 H        -1.919192826571      0.909710227977      2.525130185185
 H        -0.862193082612     -1.323750412688      2.881438834554
 H        -3.308132130143      0.161760941221      1.648885139458
 C        -2.405864678469     -2.545657104570      1.834955049604
 H        -1.715417226496     -3.149074859879      1.230923293624
 H        -2.689542035504     -3.141873119695      2.713424284736
 H        -3.317366079832     -2.362012682081      1.244809015459

66
i-linear-PNN
Solvent-corrected electronic energy = -1520.18249112
Correction to Gibbs free energy = 0.493845
 N        -0.764385526275      1.488265283033     -0.043543804929
 C        -1.963812199363      1.917168104721     -0.467138266780
 C         0.057329963231      2.275665375704      0.674566693304
 C        -2.407143825943      3.199797789096     -0.165418902873
 C        -0.323206108864      3.578995449304      0.986382589648
 C        -1.568574961446      4.037578213354      0.565969820479
 H        -3.388717106778      3.533685967438     -0.504304099069
 H         0.347985259990      4.216819398946      1.562905836418
 H        -1.888770332176      5.052212016389      0.812260051421
 N        -2.391230944568     -0.447311504384     -1.035427293225
 C        -2.881483448737     -1.396537490966     -2.054230051577
 H        -2.565760646563     -2.397485463298     -1.727635350680
 H        -2.346758041187     -1.181231954004     -2.992221943400
 C        -4.386092623909     -1.373558936352     -2.268255112137
 H        -4.671031577707     -2.183646686152     -2.956042197763
 H        -4.733299658539     -0.427325579031     -2.709509435347
 H        -4.922334438085     -1.531853331694     -1.318681742500
 C         0.219265522757     -2.200241582547     -1.050870765225
 O         0.536513699626     -3.256741593435     -1.414663131659
 Ru       -0.256064131615     -0.512511868861     -0.542235366136
 C        -2.739104954176      0.956405783760     -1.328406240191
 H        -3.817535626254      1.145932705747     -1.217762034705
 H        -2.475755747696      1.156293330176     -2.380843464640
 C         1.352688588183      1.669798421083      1.141474342220
 H         1.188808517935      1.282233990496      2.161314462370
 H         2.144013266848      2.429871190605      1.216242787670
 P         1.850952372210      0.208739230884      0.099129969883
 C         2.898076905569      0.954390939177     -1.288871257688
 C         2.113292950385      2.144188552550     -1.867920458337
 C         3.090032056388     -0.089878713155     -2.398650382539
 C         4.262517938289      1.465133729107     -0.813724836823
 H         2.037245794431      2.980556857562     -1.156644877022
 H         1.099242532701      1.861776490296     -2.186153483157
 H         2.648744505970      2.520399453890     -2.754650482375
 H         3.649207085149     -0.971789495844     -2.058797664401
 H         3.661702556547      0.365943108210     -3.223803994568
 H         2.126502917072     -0.430888581880     -2.804124544012
 H         4.750277837813      2.000972643862     -1.644707764759
 H         4.933795088445      0.648146997287     -0.515219275979
 H         4.173973006142      2.172427743795      0.025138969814
 C         2.887886238951     -0.850511159918      1.272377784007
 C         3.671795256085     -1.895628949564      0.468144392079
 C         1.898481104321     -1.585848011944      2.189073581877
 C         3.844909400427     -0.035372260775      2.153125342682
 H         4.491803699948     -1.447774231102     -0.110575976817
 H         3.023650602546     -2.459359769720     -0.220499485676
 H         4.120786668981     -2.620166504512      1.167056012311
 H         1.276740137196     -0.893110130001      2.775052712764
 H         2.466495823443     -2.202931086912      2.904200738640
 H         1.232046959107     -2.253441904334      1.623629323445
 H         4.376897501460     -0.727334066364      2.826937947657
 H         3.311215014707      0.686589170669      2.788930340210
 H         4.604019729197      0.506462645702      1.576904006872
 H        -0.876639121551     -0.906006756906      1.734317269050
 H         0.081649858246     -0.094873859356     -1.996915575849
 H        -2.848426300931     -0.681517632324     -0.147080615580
 C        -2.795447636670     -0.288593302778      2.622513245429
 C        -1.654516254750     -1.314374524272      2.414643685305
 O        -3.715730183616     -0.655615634816      3.507779364070
 H        -2.259188183355      0.697594228056      2.843364091821
 H        -1.138342546884     -1.440672611751      3.384286124222
 H        -3.203399559597     -0.082654807222      1.567642624286
 C        -2.148529982650     -2.668565890496      1.932506607242
 H        -1.340170233598     -3.413187293593      1.852753147560
 H        -2.902089595198     -3.048136039393      2.639104385912
 H        -2.633575331230     -2.596874822414      0.943224447255

66
g-Noyori-PNN
Solvent-corrected electronic energy = -1520.15399662
Correction to Gibbs free energy = 0.488405
 N         0.657257312399     -0.974840065346     -0.836769217641
 C         1.845965168202     -1.004661877850     -1.457082416219
 C        -0.078053125564     -2.087988244620     -0.673704166523
 C         2.364108726848     -2.195689156426     -1.954652072983
 C         0.377581488109     -3.308185204342     -1.171420192321
 C         1.611230355855     -3.359085768842     -1.814119837515
 H         3.338399990529     -2.204881088796     -2.445511763575
 H        -0.227877474150     -4.206392472867     -1.041179800201
 H         1.989252501371     -4.308016586375     -2.200609466589
 N         2.184018975296      1.216155867030     -0.478185230255
 C         2.656341130408      2.597986270757     -0.663466976599
 H         2.322652270668      3.164950963654      0.217467126466
 H         2.128281749968      3.019880484620     -1.533090137684
 C         4.163475232194      2.737365169867     -0.823600128753
 H         4.438390474720      3.802861024763     -0.825324823250
 H         4.527994128704      2.301105727211     -1.765814038877
 H         4.695286367661      2.251567263040      0.010469843506
 C        -0.506031383671      2.516615986277      0.592258205704
 O        -0.872209667887      3.537568268562      1.026180202475
 Ru        0.040129635068      0.917629081226     -0.073115232086
 C         2.533086721537      0.326031664097     -1.596940331693
 H         3.619984358012      0.172547082941     -1.684047402599
 H         2.183461159894      0.798603732048     -2.531525840083
 C        -1.355071825731     -1.948531767785      0.106691486183
 H        -1.124358630368     -2.182923314706      1.159952644615
 H        -2.109692504420     -2.676703868283     -0.224554332888
 P        -1.977488487211     -0.193150743827      0.108039778512
 C        -3.116665098401     -0.122637581694     -1.417472254373
 C        -2.328533392675     -0.716094801255     -2.598658928395
 C        -3.443375037985      1.343767142049     -1.736151637313
 C        -4.417957792613     -0.920731599288     -1.280842658341
 H        -2.177044085403     -1.801190191716     -2.493278381137
 H        -1.349614741604     -0.233332629491     -2.729347868426
 H        -2.905711124705     -0.558147022584     -3.524475999124
 H        -4.045484367215      1.821547238057     -0.951499448515
 H        -4.025563488131      1.389188046112     -2.671684631491
 H        -2.529452140626      1.939056051663     -1.877129132231
 H        -4.937559996136     -0.919840806917     -2.253683798923
 H        -5.108294014072     -0.482977743010     -0.547046471628
 H        -4.236023299560     -1.972258288108     -1.010645356535
 C        -3.013212162374     -0.106035373538      1.699728188440
 C        -3.923601563623      1.128717024273      1.646541554881
 C        -2.059104440578      0.063326496790      2.892095949768
 C        -3.847619782743     -1.371235273375      1.952746255148
 H        -4.745746157940      1.015215117452      0.926549904314
 H        -3.361083366405      2.041086523508      1.393809896178
 H        -4.377645842660      1.284226480563      2.639158086138
 H        -1.315345242264     -0.745631875101      2.953779135776
 H        -2.652701270690      0.043708336559      3.821093673430
 H        -1.516326743842      1.017069254326      2.852978775685
 H        -4.422804054406     -1.233763571657      2.883610847057
 H        -3.213875871231     -2.259370649834      2.094976681771
 H        -4.567087002410     -1.587316991851      1.155591428000
 H         0.498653545653      0.345178544149      1.447139840998
 H        -0.213094468099      1.418045276384     -1.677349093622
 H         2.656308724841      0.824964288102      0.345013307103
 C         3.353346562092     -0.773807970619      2.689142171857
 C         2.969264393196     -1.760758394545      1.680575641625
 O         3.653491005083     -0.568602474280      1.308106029710
 H         2.558304399241     -0.111535942096      3.056876673136
 H         1.923000717802     -1.817681900625      1.359753201129
 H         3.554779837341     -2.681785281588      1.574207482275
 C         4.525403318804     -0.964296341266      3.604882430230
 H         5.010026242039      0.001146123877      3.816833306609
 H         4.189958464726     -1.391748439999      4.562185377560
 H         5.268967049502     -1.640981039762      3.158357198663

66
h-TS-Noyori-PNN
Solvent-corrected electronic energy = -1520.08264212
Correction to Gibbs free energy = 0.490186
Imaginary vibrational frequency = 1126.4869
 N         0.755635159156     -1.049505294262     -1.203127305243
 C         1.891641401500     -0.981445407215     -1.912677691119
 C         0.039661453803     -2.184961853414     -1.127072608444
 C         2.365646365952     -2.088262973718     -2.609800110321
 C         0.451918790555     -3.320395482265     -1.822139585315
 C         1.625699051756     -3.267152998391     -2.569283774568
 H         3.295174559797     -2.020017502172     -3.177003781919
 H        -0.139349782737     -4.235457569549     -1.765327897093
 H         1.968496444872     -4.149256441314     -3.114561818803
 N         2.241045725502      1.125898728845     -0.714429070182
 C         2.719492212595      2.514943200158     -0.744673275214
 H         2.403764334742      2.975452596465      0.202907479552
 H         2.189134442510      3.047764998172     -1.550605671809
 C         4.226897030255      2.660518954288     -0.902092665352
 H         4.514653614026      3.714944360849     -0.773784374420
 H         4.579042111441      2.340927161853     -1.894573671627
 H         4.759096312580      2.067914506750     -0.140340128179
 C        -0.380328686820      2.260170072685      0.614213041845
 O        -0.729845398086      3.224569976268      1.172280884483
 Ru        0.155582920464      0.742247189076     -0.225713609583
 C         2.565689710328      0.364230225972     -1.928487918716
 H         3.651342882214      0.226450389853     -2.057296141394
 H         2.197205914120      0.925519217376     -2.805364543237
 C        -1.169348786679     -2.164233890513     -0.234270420255
 H        -0.845686364514     -2.506805989688      0.763316202232
 H        -1.937793301956     -2.870107921804     -0.581231701570
 P        -1.818114816663     -0.435740142867      0.008723019870
 C        -3.092252639564     -0.236886908742     -1.388664260755
 C        -2.411572672981     -0.696300437775     -2.689908134163
 C        -3.459838970599      1.247352327833     -1.528839104704
 C        -4.365765597278     -1.069027638317     -1.205455932194
 H        -2.244546981648     -1.784010462744     -2.709911144063
 H        -1.450186690482     -0.189795068557     -2.857289311134
 H        -3.070230109934     -0.453087144074     -3.539794875281
 H        -3.961534212902      1.644496280100     -0.635753750424
 H        -4.152228763546      1.369707711697     -2.378428384034
 H        -2.571012837567      1.864107924120     -1.725837724283
 H        -4.974259926700     -0.994027382093     -2.122235298309
 H        -4.988155146248     -0.709187655578     -0.374674081807
 H        -4.147088749811     -2.136011159290     -1.045545849237
 C        -2.684760115737     -0.530403095258      1.693411167340
 C        -3.591086399007      0.695207859506      1.870758010373
 C        -1.594824546692     -0.481592787516      2.774619843795
 C        -3.491908128164     -1.819986830050      1.903368880455
 H        -4.481139525188      0.655125815246      1.227341704651
 H        -3.055610858843      1.635477081757      1.667035039511
 H        -3.943569210514      0.734625393667      2.914776368981
 H        -0.871653271045     -1.305069070549      2.671737920526
 H        -2.072180663222     -0.581100843370      3.763446748468
 H        -1.039892380987      0.466685958899      2.757586980710
 H        -3.934166807695     -1.798148174183      2.913420030988
 H        -2.857619585228     -2.717487008127      1.849691587406
 H        -4.315857781057     -1.938193378752      1.191011882389
 H         0.854957716460      0.055281743293      1.218903141509
 H        -0.269760476231      1.350265976128     -1.715145049038
 H         2.704821419488      0.633223126930      0.080720326711
 C         3.344317258812     -0.089000067758      2.607636566434
 C         1.903752447431      0.159651255876      2.577164319979
 O         3.189963237902     -0.506682593637      1.284984365684
 H         3.952759289098      0.834238624561      2.712220378209
 H         1.529047875876      1.182851963968      2.626966242062
 H         1.246636522984     -0.605875941255      2.994729455132
 C         3.868542880723     -1.156784087787      3.545108313669
 H         4.894888526180     -1.432067003780      3.252486502003
 H         3.889416624131     -0.804213250543      4.589081628431
 H         3.240716949071     -2.060544165287      3.487788630392
